# Supplementary material for: Identification of DDR1 Inhibitors from Marine Compound Library Based on Pharmacophore Model and Scaffold Hopping
Source: Int J Mol Sci. 2025 Jan 27;26(3):1099. doi: 10.3390/ijms26031099 (PMC11817533; doi:10.3390/ijms26031099)
Supplement: Supplementary file 1 [file ijms-26-01099-s001.zip]

Archive with 6 entries (6 files):
- annex.pdf
- DDR1-34346a.pdb
- DDR1-34419a.pdb
- DDR1-39713a.pdb
- DDR1-DI1.pdb
- DDR1-VU6015929.pdb
