# Supplementary material for: Identification of DDR1 Inhibitors from Marine Compound Library Based on Pharmacophore Model and Scaffold Hopping
Source: Int J Mol Sci. 2025 Jan 27;26(3):1099. doi: 10.3390/ijms26031099 (PMC11817533; doi:10.3390/ijms26031099)
Supplement: Supplementary file 1 [file ijms-26-01099-s001.zip › DDR1-VU6015929.pdb]

HEADER    TRANSFERASE                             07-JAN-14   4CKR
REMARK   4 4CKR COMPLIES WITH FORMAT V. 3.30,
REMARK 888
REMARK 888 WRITTEN BY MAESTRO (A PRODUCT OF SCHRODINGER, LLC)
TITLE     CRYSTAL STRUCTURE OF THE HUMAN DDR1 KINASE DOMAIN IN COMPLEX
TITLE    2 WITH DDR1-IN-1
EXPDTA    X-RAY DIFFRACTION
REMARK   2 RESOLUTION.    2.20 ANGSTROMS
REMARK   3  R VALUE : 0.198000
REMARK   3  FREE R VALUE : 0.247000
REMARK 200  TEMPERATURE           (KELVIN) : 100.00
REMARK 200  PH                             : NULL
REMARK 350 BIOMOLECULE: 1
REMARK 350 APPLY THE FOLLOWING TO CHAINS: A
REMARK 350   BIOMT1  1   1.000000 0.000000 0.000000   0.000000
REMARK 350   BIOMT2  1   0.000000 1.000000 0.000000   0.000000
REMARK 350   BIOMT3  1   0.000000 0.000000 1.000000   0.000000
CRYST1   59.308   59.308  178.490  90.00  90.00  90.00 P 41 21 2     8
MODEL        1
ATOM      1  N   MET A 600       2.997  45.864  22.856  1.00 74.50           N  
ANISOU    1  N   MET A 600     8054   9722  10530     90   -448  -2477
ATOM      2  CA  MET A 600       4.349  46.110  22.321  1.00 71.11           C  
ANISOU    2  CA  MET A 600     7887   8902  10227     86   -519  -2178
ATOM      3  C   MET A 600       5.382  45.812  23.448  1.00 69.44           C  
ANISOU    3  C   MET A 600     7748   8758   9877    -71   -419  -2171
ATOM      4  O   MET A 600       5.199  46.283  24.575  1.00 72.58           O  
ANISOU    4  O   MET A 600     8001   9300  10273    -44   -400  -2465
ATOM      5  CB  MET A 600       4.493  47.543  21.737  1.00  0.00           C  
ATOM      6  CG  MET A 600       4.476  48.711  22.748  1.00  0.00           C  
ATOM      7  SD  MET A 600       4.522  50.372  22.018  1.00  0.00           S  
ATOM      8  CE  MET A 600       2.840  50.496  21.360  1.00  0.00           C  
ATOM      9  H1  MET A 600       2.297  46.088  22.164  1.00  0.00           H  
ATOM     10  H2  MET A 600       2.874  44.882  23.061  1.00  0.00           H  
ATOM     11  HA  MET A 600       4.470  45.433  21.479  1.00  0.00           H  
ATOM     12  HB2 MET A 600       5.428  47.596  21.178  1.00  0.00           H  
ATOM     13  HB3 MET A 600       3.712  47.699  20.993  1.00  0.00           H  
ATOM     14  HG2 MET A 600       3.600  48.641  23.393  1.00  0.00           H  
ATOM     15  HG3 MET A 600       5.347  48.644  23.401  1.00  0.00           H  
ATOM     16  HE1 MET A 600       2.673  51.490  20.945  1.00  0.00           H  
ATOM     17  HE2 MET A 600       2.685  49.765  20.568  1.00  0.00           H  
ATOM     18  HE3 MET A 600       2.107  50.323  22.148  1.00  0.00           H  
ATOM     19  N   PRO A 601       6.487  45.089  23.133  1.00 64.69           N  
ANISOU   19  N   PRO A 601     7354   8074   9151   -230   -362  -1853
ATOM     20  CA  PRO A 601       7.683  45.041  24.002  1.00 64.07           C  
ANISOU   20  CA  PRO A 601     7370   7998   8976   -350   -306  -1800
ATOM     21  C   PRO A 601       8.328  46.426  24.206  1.00 63.32           C  
ANISOU   21  C   PRO A 601     7286   7665   9107   -221   -414  -1914
ATOM     22  O   PRO A 601       8.358  47.220  23.264  1.00 61.36           O  
ANISOU   22  O   PRO A 601     7086   7133   9094    -73   -557  -1870
ATOM     23  CB  PRO A 601       8.647  44.090  23.261  1.00 60.03           C  
ANISOU   23  CB  PRO A 601     7078   7350   8379   -451   -289  -1436
ATOM     24  CG  PRO A 601       7.766  43.290  22.319  1.00 58.50           C  
ANISOU   24  CG  PRO A 601     6884   7207   8133   -463   -277  -1332
ATOM     25  CD  PRO A 601       6.709  44.306  21.918  1.00 61.53           C  
ANISOU   25  CD  PRO A 601     7093   7602   8682   -298   -350  -1551
ATOM     26  HA  PRO A 601       7.392  44.604  24.960  1.00  0.00           H  
ATOM     27  HB3 PRO A 601       9.210  43.449  23.940  1.00  0.00           H  
ATOM     28  HB2 PRO A 601       9.374  44.650  22.669  1.00  0.00           H  
ATOM     29  HG3 PRO A 601       7.295  42.472  22.867  1.00  0.00           H  
ATOM     30  HG2 PRO A 601       8.304  42.859  21.475  1.00  0.00           H  
ATOM     31  HD2 PRO A 601       7.074  44.969  21.134  1.00  0.00           H  
ATOM     32  HD3 PRO A 601       5.826  43.791  21.552  1.00  0.00           H  
ATOM     33  N   ARG A 602       8.837  46.679  25.424  1.00 64.59           N  
ANISOU   33  N   ARG A 602     7412   7939   9188   -297   -359  -2051
ATOM     34  CA  ARG A 602       9.561  47.906  25.786  1.00 66.60           C  
ANISOU   34  CA  ARG A 602     7691   7975   9637   -209   -458  -2167
ATOM     35  C   ARG A 602      10.846  48.126  24.961  1.00 63.13           C  
ANISOU   35  C   ARG A 602     7467   7219   9299   -223   -544  -1853
ATOM     36  O   ARG A 602      11.183  49.273  24.669  1.00 63.73           O  
ANISOU   36  O   ARG A 602     7598   7011   9606   -122   -692  -1871
ATOM     37  CB  ARG A 602       9.878  47.877  27.302  1.00  0.00           C  
ATOM     38  CG  ARG A 602      10.600  49.135  27.832  1.00  0.00           C  
ATOM     39  CD  ARG A 602      10.912  49.077  29.334  1.00  0.00           C  
ATOM     40  NE  ARG A 602      11.773  50.197  29.743  1.00  0.00           N  
ATOM     41  CZ  ARG A 602      13.103  50.278  29.556  1.00  0.00           C  
ATOM     42  NH1 ARG A 602      13.793  49.274  28.996  1.00  0.00           N  
ATOM     43  NH2 ARG A 602      13.751  51.386  29.937  1.00  0.00           N1+
ATOM     44  H   ARG A 602       8.760  45.979  26.148  1.00  0.00           H  
ATOM     45  HA  ARG A 602       8.893  48.748  25.590  1.00  0.00           H  
ATOM     46  HB2 ARG A 602       8.953  47.736  27.863  1.00  0.00           H  
ATOM     47  HB3 ARG A 602      10.497  47.004  27.516  1.00  0.00           H  
ATOM     48  HG2 ARG A 602      11.508  49.380  27.283  1.00  0.00           H  
ATOM     49  HG3 ARG A 602       9.912  49.965  27.663  1.00  0.00           H  
ATOM     50  HD2 ARG A 602       9.978  49.273  29.861  1.00  0.00           H  
ATOM     51  HD3 ARG A 602      11.253  48.099  29.676  1.00  0.00           H  
ATOM     52  HE  ARG A 602      11.294  50.992  30.140  1.00  0.00           H  
ATOM     53 HH12 ARG A 602      14.791  49.345  28.859  1.00  0.00           H  
ATOM     54 HH11 ARG A 602      13.315  48.430  28.714  1.00  0.00           H  
ATOM     55 HH22 ARG A 602      14.749  51.465  29.804  1.00  0.00           H  
ATOM     56 HH21 ARG A 602      13.250  52.152  30.363  1.00  0.00           H  
ATOM     57  N   VAL A 603      11.531  47.023  24.626  1.00 60.34           N  
ANISOU   57  N   VAL A 603     7233   6925   8767   -355   -464  -1572
ATOM     58  CA  VAL A 603      12.833  47.007  23.975  1.00 58.92           C  
ANISOU   58  CA  VAL A 603     7218   6560   8610   -407   -511  -1314
ATOM     59  C   VAL A 603      12.802  46.056  22.765  1.00 54.22           C  
ANISOU   59  C   VAL A 603     6718   5922   7961   -424   -508  -1041
ATOM     60  O   VAL A 603      12.234  44.965  22.851  1.00 50.82           O  
ANISOU   60  O   VAL A 603     6269   5653   7387   -462   -425  -1005
ATOM     61  CB  VAL A 603      13.931  46.575  24.997  1.00 61.88           C  
ANISOU   61  CB  VAL A 603     7622   7086   8801   -538   -423  -1284
ATOM     62  CG1 VAL A 603      13.716  45.184  25.634  1.00 63.86           C  
ANISOU   62  CG1 VAL A 603     7833   7622   8809   -637   -298  -1287
ATOM     63  CG2 VAL A 603      15.360  46.675  24.435  1.00 61.99           C  
ANISOU   63  CG2 VAL A 603     7774   6995   8782   -595   -450  -1020
ATOM     64  H   VAL A 603      11.158  46.117  24.869  1.00  0.00           H  
ATOM     65  HA  VAL A 603      13.078  48.006  23.608  1.00  0.00           H  
ATOM     66  HB  VAL A 603      13.880  47.297  25.814  1.00  0.00           H  
ATOM     67 HG11 VAL A 603      14.465  44.987  26.401  1.00  0.00           H  
ATOM     68 HG12 VAL A 603      12.741  45.105  26.116  1.00  0.00           H  
ATOM     69 HG13 VAL A 603      13.790  44.381  24.903  1.00  0.00           H  
ATOM     70 HG21 VAL A 603      16.098  46.534  25.224  1.00  0.00           H  
ATOM     71 HG22 VAL A 603      15.550  45.914  23.680  1.00  0.00           H  
ATOM     72 HG23 VAL A 603      15.542  47.651  23.985  1.00  0.00           H  
ATOM     73  N   ASP A 604      13.427  46.498  21.660  1.00 51.23           N  
ANISOU   73  N   ASP A 604     6439   5337   7686   -418   -605   -858
ATOM     74  CA  ASP A 604      13.645  45.688  20.460  1.00 48.22           C  
ANISOU   74  CA  ASP A 604     6136   4944   7241   -448   -600   -615
ATOM     75  C   ASP A 604      14.699  44.601  20.691  1.00 46.77           C  
ANISOU   75  C   ASP A 604     6012   4907   6848   -539   -502   -491
ATOM     76  O   ASP A 604      15.697  44.833  21.374  1.00 47.24           O  
ANISOU   76  O   ASP A 604     6085   5012   6852   -589   -482   -512
ATOM     77  CB  ASP A 604      14.067  46.509  19.216  1.00 49.96           C  
ANISOU   77  CB  ASP A 604     6434   4956   7592   -459   -734   -452
ATOM     78  CG  ASP A 604      13.054  47.539  18.711  1.00 50.19           C  
ANISOU   78  CG  ASP A 604     6441   4810   7816   -362   -869   -475
ATOM     79  OD1 ASP A 604      11.903  47.548  19.195  1.00 52.13           O  
ANISOU   79  OD1 ASP A 604     6595   5121   8090   -266   -846   -616
ATOM     80  OD2 ASP A 604      13.432  48.255  17.759  1.00 51.23           O1-
ANISOU   80  OD2 ASP A 604     6649   4751   8063   -395  -1012   -338
ATOM     81  H   ASP A 604      13.845  47.416  21.654  1.00  0.00           H  
ATOM     82  HA  ASP A 604      12.697  45.196  20.232  1.00  0.00           H  
ATOM     83  HB3 ASP A 604      14.282  45.828  18.392  1.00  0.00           H  
ATOM     84  HB2 ASP A 604      14.989  47.043  19.449  1.00  0.00           H  
ATOM     85  N   PHE A 605      14.486  43.457  20.027  1.00 45.22           N  
ANISOU   85  N   PHE A 605     5852   4784   6542   -551   -453   -375
ATOM     86  CA  PHE A 605      15.494  42.425  19.815  1.00 43.96           C  
ANISOU   86  CA  PHE A 605     5771   4695   6236   -595   -415   -231
ATOM     87  C   PHE A 605      16.569  43.005  18.865  1.00 43.83           C  
ANISOU   87  C   PHE A 605     5781   4595   6278   -610   -486   -110
ATOM     88  O   PHE A 605      16.196  43.567  17.833  1.00 43.71           O  
ANISOU   88  O   PHE A 605     5760   4466   6382   -603   -561    -60
ATOM     89  CB  PHE A 605      14.791  41.216  19.170  1.00 43.04           C  
ANISOU   89  CB  PHE A 605     5696   4622   6034   -593   -381   -149
ATOM     90  CG  PHE A 605      15.630  39.950  19.105  1.00 44.30           C  
ANISOU   90  CG  PHE A 605     5942   4842   6048   -608   -358    -46
ATOM     91  CD1 PHE A 605      16.600  39.773  18.092  1.00 43.58           C  
ANISOU   91  CD1 PHE A 605     5874   4736   5948   -585   -392     61
ATOM     92  CD2 PHE A 605      15.557  39.006  20.149  1.00 47.26           C  
ANISOU   92  CD2 PHE A 605     6371   5296   6287   -649   -321    -64
ATOM     93  CE1 PHE A 605      17.432  38.662  18.113  1.00 43.53           C  
ANISOU   93  CE1 PHE A 605     5928   4787   5822   -557   -390    114
ATOM     94  CE2 PHE A 605      16.389  37.895  20.147  1.00 48.39           C  
ANISOU   94  CE2 PHE A 605     6612   5451   6321   -632   -341     25
ATOM     95  CZ  PHE A 605      17.319  37.724  19.132  1.00 45.78           C  
ANISOU   95  CZ  PHE A 605     6288   5099   6005   -564   -375     96
ATOM     96  H   PHE A 605      13.651  43.376  19.461  1.00  0.00           H  
ATOM     97  HA  PHE A 605      15.879  42.143  20.794  1.00  0.00           H  
ATOM     98  HB3 PHE A 605      14.473  41.475  18.159  1.00  0.00           H  
ATOM     99  HB2 PHE A 605      13.875  40.990  19.716  1.00  0.00           H  
ATOM    100  HD1 PHE A 605      16.703  40.502  17.301  1.00  0.00           H  
ATOM    101  HD2 PHE A 605      14.847  39.137  20.950  1.00  0.00           H  
ATOM    102  HE1 PHE A 605      18.175  38.533  17.341  1.00  0.00           H  
ATOM    103  HE2 PHE A 605      16.319  37.168  20.943  1.00  0.00           H  
ATOM    104  HZ  PHE A 605      17.965  36.861  19.143  1.00  0.00           H  
ATOM    105  N   PRO A 606      17.867  42.904  19.224  1.00 44.71           N  
ANISOU  105  N   PRO A 606     5912   4783   6291   -646   -473    -61
ATOM    106  CA  PRO A 606      18.956  43.460  18.399  1.00 45.20           C  
ANISOU  106  CA  PRO A 606     5975   4830   6369   -703   -535     39
ATOM    107  C   PRO A 606      19.083  42.774  17.024  1.00 43.96           C  
ANISOU  107  C   PRO A 606     5826   4733   6142   -706   -541    173
ATOM    108  O   PRO A 606      19.335  41.570  16.962  1.00 43.95           O  
ANISOU  108  O   PRO A 606     5836   4848   6013   -661   -494    187
ATOM    109  CB  PRO A 606      20.204  43.270  19.276  1.00 45.99           C  
ANISOU  109  CB  PRO A 606     6061   5052   6361   -731   -505      7
ATOM    110  CG  PRO A 606      19.867  42.095  20.178  1.00 45.75           C  
ANISOU  110  CG  PRO A 606     6054   5109   6217   -672   -439    -31
ATOM    111  CD  PRO A 606      18.380  42.260  20.434  1.00 45.08           C  
ANISOU  111  CD  PRO A 606     5972   4954   6202   -652   -416   -105
ATOM    112  HA  PRO A 606      18.790  44.529  18.249  1.00  0.00           H  
ATOM    113  HB3 PRO A 606      20.357  44.162  19.884  1.00  0.00           H  
ATOM    114  HB2 PRO A 606      21.121  43.105  18.707  1.00  0.00           H  
ATOM    115  HG3 PRO A 606      20.466  42.052  21.087  1.00  0.00           H  
ATOM    116  HG2 PRO A 606      20.010  41.168  19.626  1.00  0.00           H  
ATOM    117  HD2 PRO A 606      17.922  41.290  20.636  1.00  0.00           H  
ATOM    118  HD3 PRO A 606      18.202  42.916  21.288  1.00  0.00           H  
ATOM    119  N   ARG A 607      18.913  43.573  15.954  1.00 43.97           N  
ANISOU  119  N   ARG A 607     5825   4655   6225   -759   -614    263
ATOM    120  CA  ARG A 607      19.057  43.172  14.545  1.00 44.25           C  
ANISOU  120  CA  ARG A 607     5848   4779   6185   -789   -622    381
ATOM    121  C   ARG A 607      20.445  42.595  14.209  1.00 41.63           C  
ANISOU  121  C   ARG A 607     5474   4646   5698   -828   -598    408
ATOM    122  O   ARG A 607      20.544  41.728  13.343  1.00 41.74           O  
ANISOU  122  O   ARG A 607     5460   4787   5613   -807   -573    435
ATOM    123  CB  ARG A 607      18.804  44.382  13.616  1.00 47.84           C  
ANISOU  123  CB  ARG A 607     6305   5140   6729   -891   -732    503
ATOM    124  CG  ARG A 607      17.480  45.134  13.822  1.00 52.24           C  
ANISOU  124  CG  ARG A 607     6886   5503   7457   -836   -798    485
ATOM    125  CD  ARG A 607      17.418  46.402  12.956  1.00 56.97           C  
ANISOU  125  CD  ARG A 607     7514   5980   8150   -951   -955    633
ATOM    126  NE  ARG A 607      16.110  47.061  13.025  1.00 61.32           N  
ANISOU  126  NE  ARG A 607     8093   6289   8914   -871  -1067    574
ATOM    127  CZ  ARG A 607      15.017  46.711  12.331  1.00 61.80           C  
ANISOU  127  CZ  ARG A 607     8141   6274   9066   -792  -1120    586
ATOM    128  NH1 ARG A 607      15.029  45.698  11.454  1.00 61.88           N  
ANISOU  128  NH1 ARG A 607     8120   6424   8966   -807  -1065    672
ATOM    129  NH2 ARG A 607      13.885  47.392  12.517  1.00 64.10           N1+
ANISOU  129  NH2 ARG A 607     8438   6356   9560   -688  -1238    494
ATOM    130  H   ARG A 607      18.684  44.544  16.107  1.00  0.00           H  
ATOM    131  HA  ARG A 607      18.309  42.404  14.338  1.00  0.00           H  
ATOM    132  HB3 ARG A 607      18.854  44.048  12.578  1.00  0.00           H  
ATOM    133  HB2 ARG A 607      19.620  45.098  13.739  1.00  0.00           H  
ATOM    134  HG3 ARG A 607      17.452  45.460  14.862  1.00  0.00           H  
ATOM    135  HG2 ARG A 607      16.606  44.500  13.675  1.00  0.00           H  
ATOM    136  HD3 ARG A 607      17.792  46.265  11.941  1.00  0.00           H  
ATOM    137  HD2 ARG A 607      18.080  47.133  13.422  1.00  0.00           H  
ATOM    138  HE  ARG A 607      16.044  47.833  13.675  1.00  0.00           H  
ATOM    139 HH12 ARG A 607      14.191  45.470  10.934  1.00  0.00           H  
ATOM    140 HH11 ARG A 607      15.874  45.169  11.299  1.00  0.00           H  
ATOM    141 HH22 ARG A 607      13.055  47.149  11.987  1.00  0.00           H  
ATOM    142 HH21 ARG A 607      13.842  48.175  13.153  1.00  0.00           H  
ATOM    143  N   SER A 608      21.479  43.091  14.911  1.00 40.69           N  
ANISOU  143  N   SER A 608     5333   4572   5554   -887   -612    383
ATOM    144  CA  SER A 608      22.881  42.695  14.793  1.00 40.63           C  
ANISOU  144  CA  SER A 608     5251   4799   5386   -927   -597    390
ATOM    145  C   SER A 608      23.174  41.228  15.163  1.00 40.86           C  
ANISOU  145  C   SER A 608     5269   4939   5313   -767   -535    308
ATOM    146  O   SER A 608      24.197  40.710  14.718  1.00 40.77           O  
ANISOU  146  O   SER A 608     5181   5135   5175   -743   -530    290
ATOM    147  CB  SER A 608      23.733  43.683  15.618  1.00 41.87           C  
ANISOU  147  CB  SER A 608     5385   4991   5530  -1026   -622    366
ATOM    148  OG  SER A 608      23.517  43.540  17.010  1.00 41.64           O  
ANISOU  148  OG  SER A 608     5391   4889   5542   -935   -583    259
ATOM    149  H   SER A 608      21.293  43.791  15.615  1.00  0.00           H  
ATOM    150  HA  SER A 608      23.155  42.818  13.743  1.00  0.00           H  
ATOM    151  HB3 SER A 608      23.517  44.712  15.327  1.00  0.00           H  
ATOM    152  HB2 SER A 608      24.793  43.522  15.418  1.00  0.00           H  
ATOM    153  HG  SER A 608      24.081  44.165  17.472  1.00  0.00           H  
ATOM    154  N   ARG A 609      22.284  40.587  15.941  1.00 41.22           N  
ANISOU  154  N   ARG A 609     5394   4853   5412   -664   -504    255
ATOM    155  CA  ARG A 609      22.378  39.180  16.329  1.00 42.84           C  
ANISOU  155  CA  ARG A 609     5637   5104   5537   -530   -483    203
ATOM    156  C   ARG A 609      21.765  38.220  15.291  1.00 42.24           C  
ANISOU  156  C   ARG A 609     5599   5006   5445   -464   -479    215
ATOM    157  O   ARG A 609      22.081  37.035  15.343  1.00 43.18           O  
ANISOU  157  O   ARG A 609     5773   5128   5506   -351   -490    173
ATOM    158  CB  ARG A 609      21.694  38.984  17.697  1.00 43.99           C  
ANISOU  158  CB  ARG A 609     5858   5142   5712   -504   -464    159
ATOM    159  CG  ARG A 609      22.344  39.762  18.857  1.00 46.36           C  
ANISOU  159  CG  ARG A 609     6120   5486   6008   -558   -465    118
ATOM    160  CD  ARG A 609      23.589  39.082  19.439  1.00 50.04           C  
ANISOU  160  CD  ARG A 609     6566   6096   6351   -482   -486     94
ATOM    161  NE  ARG A 609      24.229  39.878  20.497  1.00 52.67           N  
ANISOU  161  NE  ARG A 609     6874   6475   6661   -534   -481     50
ATOM    162  CZ  ARG A 609      25.022  39.384  21.467  1.00 53.16           C  
ANISOU  162  CZ  ARG A 609     6932   6644   6621   -474   -507     29
ATOM    163  NH1 ARG A 609      25.304  38.076  21.547  1.00 49.89           N  
ANISOU  163  NH1 ARG A 609     6548   6272   6134   -335   -559     42
ATOM    164  NH2 ARG A 609      25.548  40.210  22.379  1.00 55.28           N1+
ANISOU  164  NH2 ARG A 609     7166   6971   6864   -547   -496    -12
ATOM    165  H   ARG A 609      21.467  41.084  16.269  1.00  0.00           H  
ATOM    166  HA  ARG A 609      23.431  38.916  16.433  1.00  0.00           H  
ATOM    167  HB3 ARG A 609      21.674  37.924  17.959  1.00  0.00           H  
ATOM    168  HB2 ARG A 609      20.649  39.286  17.613  1.00  0.00           H  
ATOM    169  HG3 ARG A 609      21.605  39.698  19.650  1.00  0.00           H  
ATOM    170  HG2 ARG A 609      22.477  40.828  18.669  1.00  0.00           H  
ATOM    171  HD3 ARG A 609      24.277  38.682  18.695  1.00  0.00           H  
ATOM    172  HD2 ARG A 609      23.204  38.229  19.994  1.00  0.00           H  
ATOM    173  HE  ARG A 609      24.095  40.877  20.443  1.00  0.00           H  
ATOM    174 HH12 ARG A 609      25.915  37.721  22.277  1.00  0.00           H  
ATOM    175 HH11 ARG A 609      24.916  37.428  20.874  1.00  0.00           H  
ATOM    176 HH22 ARG A 609      26.152  39.840  23.101  1.00  0.00           H  
ATOM    177 HH21 ARG A 609      25.354  41.200  22.352  1.00  0.00           H  
ATOM    178  N   LEU A 610      20.904  38.712  14.383  1.00 39.68           N  
ANISOU  178  N   LEU A 610     5256   4649   5172   -534   -479    274
ATOM    179  CA  LEU A 610      20.203  37.887  13.396  1.00 37.85           C  
ANISOU  179  CA  LEU A 610     5059   4401   4921   -488   -468    277
ATOM    180  C   LEU A 610      21.118  37.559  12.199  1.00 38.18           C  
ANISOU  180  C   LEU A 610     5006   4639   4861   -481   -480    262
ATOM    181  O   LEU A 610      21.318  38.405  11.327  1.00 39.26           O  
ANISOU  181  O   LEU A 610     5053   4886   4976   -602   -494    324
ATOM    182  CB  LEU A 610      18.901  38.602  12.960  1.00 35.82           C  
ANISOU  182  CB  LEU A 610     4818   4028   4763   -561   -467    338
ATOM    183  CG  LEU A 610      17.845  38.753  14.083  1.00 36.31           C  
ANISOU  183  CG  LEU A 610     4932   3946   4915   -560   -452    307
ATOM    184  CD1 LEU A 610      16.694  39.686  13.649  1.00 36.15           C  
ANISOU  184  CD1 LEU A 610     4889   3837   5010   -611   -478    348
ATOM    185  CD2 LEU A 610      17.324  37.388  14.586  1.00 38.34           C  
ANISOU  185  CD2 LEU A 610     5281   4167   5119   -506   -420    257
ATOM    186  H   LEU A 610      20.700  39.701  14.365  1.00  0.00           H  
ATOM    187  HA  LEU A 610      19.922  36.941  13.865  1.00  0.00           H  
ATOM    188  HB3 LEU A 610      18.448  38.063  12.126  1.00  0.00           H  
ATOM    189  HB2 LEU A 610      19.155  39.587  12.568  1.00  0.00           H  
ATOM    190  HG  LEU A 610      18.327  39.247  14.928  1.00  0.00           H  
ATOM    191 HD11 LEU A 610      16.572  40.505  14.359  1.00  0.00           H  
ATOM    192 HD12 LEU A 610      16.875  40.135  12.672  1.00  0.00           H  
ATOM    193 HD13 LEU A 610      15.735  39.171  13.582  1.00  0.00           H  
ATOM    194 HD21 LEU A 610      16.254  37.395  14.796  1.00  0.00           H  
ATOM    195 HD22 LEU A 610      17.504  36.593  13.864  1.00  0.00           H  
ATOM    196 HD23 LEU A 610      17.825  37.098  15.510  1.00  0.00           H  
ATOM    197  N   ARG A 611      21.650  36.325  12.191  1.00 40.61           N  
ANISOU  197  N   ARG A 611     5333   4997   5098   -346   -488    172
ATOM    198  CA  ARG A 611      22.442  35.739  11.109  1.00 42.99           C  
ANISOU  198  CA  ARG A 611     5524   5514   5295   -304   -498     97
ATOM    199  C   ARG A 611      21.496  35.069  10.108  1.00 42.08           C  
ANISOU  199  C   ARG A 611     5441   5362   5184   -312   -484     97
ATOM    200  O   ARG A 611      20.957  34.010  10.421  1.00 41.80           O  
ANISOU  200  O   ARG A 611     5535   5160   5185   -228   -494     64
ATOM    201  CB  ARG A 611      23.425  34.686  11.686  1.00 46.57           C  
ANISOU  201  CB  ARG A 611     5975   6030   5688   -111   -543    -38
ATOM    202  CG  ARG A 611      24.485  35.200  12.678  1.00 50.62           C  
ANISOU  202  CG  ARG A 611     6471   6570   6192    -91   -562    -38
ATOM    203  CD  ARG A 611      25.666  35.947  12.033  1.00 54.79           C  
ANISOU  203  CD  ARG A 611     6802   7400   6613   -157   -555    -75
ATOM    204  NE  ARG A 611      25.275  37.272  11.542  1.00 57.74           N  
ANISOU  204  NE  ARG A 611     7107   7852   6978   -379   -519     31
ATOM    205  CZ  ARG A 611      25.080  38.354  12.311  1.00 61.35           C  
ANISOU  205  CZ  ARG A 611     7591   8218   7498   -548   -514    153
ATOM    206  NH1 ARG A 611      25.374  38.344  13.618  1.00 59.19           N  
ANISOU  206  NH1 ARG A 611     7392   7805   7291   -528   -517    162
ATOM    207  NH2 ARG A 611      24.574  39.465  11.764  1.00 63.52           N1+
ANISOU  207  NH2 ARG A 611     7825   8539   7769   -743   -521    263
ATOM    208  H   ARG A 611      21.441  35.698  12.958  1.00  0.00           H  
ATOM    209  HA  ARG A 611      22.999  36.518  10.589  1.00  0.00           H  
ATOM    210  HB3 ARG A 611      23.924  34.148  10.878  1.00  0.00           H  
ATOM    211  HB2 ARG A 611      22.843  33.932  12.214  1.00  0.00           H  
ATOM    212  HG3 ARG A 611      24.879  34.388  13.289  1.00  0.00           H  
ATOM    213  HG2 ARG A 611      23.970  35.864  13.371  1.00  0.00           H  
ATOM    214  HD3 ARG A 611      25.940  35.408  11.127  1.00  0.00           H  
ATOM    215  HD2 ARG A 611      26.561  35.951  12.656  1.00  0.00           H  
ATOM    216  HE  ARG A 611      25.043  37.328  10.561  1.00  0.00           H  
ATOM    217 HH12 ARG A 611      25.181  39.161  14.185  1.00  0.00           H  
ATOM    218 HH11 ARG A 611      25.837  37.546  14.046  1.00  0.00           H  
ATOM    219 HH22 ARG A 611      24.411  40.278  12.343  1.00  0.00           H  
ATOM    220 HH21 ARG A 611      24.326  39.494  10.786  1.00  0.00           H  
ATOM    221  N   PHE A 612      21.317  35.685   8.927  1.00 41.86           N  
ANISOU  221  N   PHE A 612     5299   5502   5104   -440   -471    142
ATOM    222  CA  PHE A 612      20.493  35.163   7.833  1.00 42.43           C  
ANISOU  222  CA  PHE A 612     5376   5583   5163   -479   -456    151
ATOM    223  C   PHE A 612      20.962  33.785   7.326  1.00 43.92           C  
ANISOU  223  C   PHE A 612     5558   5848   5281   -324   -464    -25
ATOM    224  O   PHE A 612      22.161  33.598   7.111  1.00 44.16           O  
ANISOU  224  O   PHE A 612     5462   6102   5212   -253   -478   -153
ATOM    225  CB  PHE A 612      20.423  36.217   6.705  1.00 42.57           C  
ANISOU  225  CB  PHE A 612     5261   5801   5112   -678   -458    256
ATOM    226  CG  PHE A 612      19.684  35.791   5.446  1.00 42.51           C  
ANISOU  226  CG  PHE A 612     5235   5848   5065   -727   -444    259
ATOM    227  CD1 PHE A 612      18.273  35.806   5.418  1.00 40.60           C  
ANISOU  227  CD1 PHE A 612     5094   5405   4926   -764   -444    358
ATOM    228  CD2 PHE A 612      20.384  35.217   4.362  1.00 43.75           C  
ANISOU  228  CD2 PHE A 612     5262   6285   5076   -725   -429    134
ATOM    229  CE1 PHE A 612      17.597  35.328   4.304  1.00 40.89           C  
ANISOU  229  CE1 PHE A 612     5111   5506   4916   -811   -430    355
ATOM    230  CE2 PHE A 612      19.687  34.736   3.262  1.00 44.92           C  
ANISOU  230  CE2 PHE A 612     5394   6492   5180   -772   -412    119
ATOM    231  CZ  PHE A 612      18.301  34.800   3.229  1.00 42.98           C  
ANISOU  231  CZ  PHE A 612     5261   6033   5036   -822   -413    241
ATOM    232  H   PHE A 612      21.791  36.558   8.746  1.00  0.00           H  
ATOM    233  HA  PHE A 612      19.482  35.037   8.224  1.00  0.00           H  
ATOM    234  HB3 PHE A 612      21.430  36.534   6.428  1.00  0.00           H  
ATOM    235  HB2 PHE A 612      19.925  37.107   7.091  1.00  0.00           H  
ATOM    236  HD1 PHE A 612      17.719  36.191   6.260  1.00  0.00           H  
ATOM    237  HD2 PHE A 612      21.461  35.144   4.388  1.00  0.00           H  
ATOM    238  HE1 PHE A 612      16.518  35.349   4.278  1.00  0.00           H  
ATOM    239  HE2 PHE A 612      20.226  34.302   2.431  1.00  0.00           H  
ATOM    240  HZ  PHE A 612      17.764  34.422   2.371  1.00  0.00           H  
ATOM    241  N   LYS A 613      20.000  32.868   7.140  1.00 45.74           N  
ANISOU  241  N   LYS A 613     5921   5896   5559   -273   -466    -47
ATOM    242  CA  LYS A 613      20.232  31.507   6.655  1.00 47.86           C  
ANISOU  242  CA  LYS A 613     6213   6190   5781   -133   -496   -223
ATOM    243  C   LYS A 613      19.496  31.243   5.338  1.00 46.46           C  
ANISOU  243  C   LYS A 613     5977   6122   5550   -234   -461   -233
ATOM    244  O   LYS A 613      20.081  30.630   4.446  1.00 48.17           O  
ANISOU  244  O   LYS A 613     6076   6555   5672   -185   -464   -391
ATOM    245  CB  LYS A 613      19.780  30.486   7.727  1.00 48.95           C  
ANISOU  245  CB  LYS A 613     6573   6028   5995    -13   -552   -252
ATOM    246  CG  LYS A 613      20.618  30.513   9.015  1.00 53.05           C  
ANISOU  246  CG  LYS A 613     7138   6481   6535    122   -615   -284
ATOM    247  CD  LYS A 613      22.017  29.896   8.849  1.00 60.03           C  
ANISOU  247  CD  LYS A 613     7929   7514   7363    327   -686   -491
ATOM    248  CE  LYS A 613      22.961  30.329   9.972  1.00 64.37           C  
ANISOU  248  CE  LYS A 613     8384   8184   7889    407   -714   -511
ATOM    249  NZ  LYS A 613      24.232  29.589   9.949  1.00 69.69           N1+
ANISOU  249  NZ  LYS A 613     8888   9105   8484    595   -769   -742
ATOM    250  H   LYS A 613      19.040  33.102   7.357  1.00  0.00           H  
ATOM    251  HA  LYS A 613      21.291  31.357   6.446  1.00  0.00           H  
ATOM    252  HB3 LYS A 613      19.810  29.474   7.319  1.00  0.00           H  
ATOM    253  HB2 LYS A 613      18.735  30.666   7.981  1.00  0.00           H  
ATOM    254  HG3 LYS A 613      20.083  29.978   9.800  1.00  0.00           H  
ATOM    255  HG2 LYS A 613      20.704  31.538   9.374  1.00  0.00           H  
ATOM    256  HD3 LYS A 613      22.455  30.150   7.884  1.00  0.00           H  
ATOM    257  HD2 LYS A 613      21.920  28.809   8.858  1.00  0.00           H  
ATOM    258  HE3 LYS A 613      22.480  30.142  10.927  1.00  0.00           H  
ATOM    259  HE2 LYS A 613      23.163  31.400   9.912  1.00  0.00           H  
ATOM    260  HZ1 LYS A 613      24.730  29.770   9.090  1.00  0.00           H  
ATOM    261  HZ2 LYS A 613      24.786  29.882  10.743  1.00  0.00           H  
ATOM    262  HZ3 LYS A 613      24.043  28.601  10.035  1.00  0.00           H  
ATOM    263  N   GLU A 614      18.227  31.674   5.250  1.00 43.24           N  
ANISOU  263  N   GLU A 614     5632   5599   5196   -372   -429    -81
ATOM    264  CA  GLU A 614      17.296  31.269   4.199  1.00 44.61           C  
ANISOU  264  CA  GLU A 614     5784   5842   5324   -455   -405    -93
ATOM    265  C   GLU A 614      16.063  32.180   4.214  1.00 42.40           C  
ANISOU  265  C   GLU A 614     5544   5458   5107   -599   -383     84
ATOM    266  O   GLU A 614      15.636  32.593   5.289  1.00 40.41           O  
ANISOU  266  O   GLU A 614     5398   5005   4948   -591   -385    158
ATOM    267  CB  GLU A 614      16.939  29.772   4.417  1.00 47.43           C  
ANISOU  267  CB  GLU A 614     6277   6058   5684   -323   -437   -258
ATOM    268  CG  GLU A 614      15.749  29.210   3.611  1.00 49.42           C  
ANISOU  268  CG  GLU A 614     6621   6217   5939   -415   -418   -235
ATOM    269  CD  GLU A 614      15.502  27.718   3.854  1.00 51.96           C  
ANISOU  269  CD  GLU A 614     7116   6355   6272   -295   -480   -395
ATOM    270  OE1 GLU A 614      16.017  27.186   4.863  1.00 51.77           O  
ANISOU  270  OE1 GLU A 614     7202   6172   6294   -145   -553   -459
ATOM    271  OE2 GLU A 614      14.776  27.131   3.022  1.00 53.48           O1-
ANISOU  271  OE2 GLU A 614     7343   6550   6427   -356   -471   -453
ATOM    272  H   GLU A 614      17.817  32.192   6.015  1.00  0.00           H  
ATOM    273  HA  GLU A 614      17.783  31.384   3.229  1.00  0.00           H  
ATOM    274  HB3 GLU A 614      16.752  29.607   5.479  1.00  0.00           H  
ATOM    275  HB2 GLU A 614      17.816  29.168   4.180  1.00  0.00           H  
ATOM    276  HG3 GLU A 614      15.911  29.372   2.545  1.00  0.00           H  
ATOM    277  HG2 GLU A 614      14.826  29.726   3.876  1.00  0.00           H  
ATOM    278  N   LYS A 615      15.488  32.438   3.029  1.00 42.92           N  
ANISOU  278  N   LYS A 615     5507   5688   5111   -728   -368    140
ATOM    279  CA  LYS A 615      14.164  33.041   2.875  1.00 42.79           C  
ANISOU  279  CA  LYS A 615     5512   5594   5151   -840   -366    286
ATOM    280  C   LYS A 615      13.124  31.910   2.832  1.00 43.11           C  
ANISOU  280  C   LYS A 615     5667   5522   5189   -821   -342    209
ATOM    281  O   LYS A 615      13.116  31.137   1.875  1.00 45.69           O  
ANISOU  281  O   LYS A 615     5983   5946   5431   -816   -331     91
ATOM    282  CB  LYS A 615      14.151  33.941   1.619  1.00 44.29           C  
ANISOU  282  CB  LYS A 615     5554   6011   5261   -999   -383    394
ATOM    283  CG  LYS A 615      12.772  34.523   1.251  1.00 44.14           C  
ANISOU  283  CG  LYS A 615     5545   5910   5315  -1089   -412    551
ATOM    284  CD  LYS A 615      12.862  35.592   0.152  1.00 47.87           C  
ANISOU  284  CD  LYS A 615     5888   6583   5715  -1259   -468    703
ATOM    285  CE  LYS A 615      11.489  35.987  -0.411  1.00 49.45           C  
ANISOU  285  CE  LYS A 615     6093   6717   5976  -1314   -510    823
ATOM    286  NZ  LYS A 615      11.588  37.134  -1.328  1.00 53.83           N1+
ANISOU  286  NZ  LYS A 615     6543   7446   6463  -1490   -596   1004
ATOM    287  H   LYS A 615      15.893  32.055   2.188  1.00  0.00           H  
ATOM    288  HA  LYS A 615      13.949  33.687   3.727  1.00  0.00           H  
ATOM    289  HB3 LYS A 615      14.529  33.381   0.762  1.00  0.00           H  
ATOM    290  HB2 LYS A 615      14.855  34.760   1.779  1.00  0.00           H  
ATOM    291  HG3 LYS A 615      12.301  34.954   2.136  1.00  0.00           H  
ATOM    292  HG2 LYS A 615      12.112  33.722   0.915  1.00  0.00           H  
ATOM    293  HD3 LYS A 615      13.497  35.234  -0.659  1.00  0.00           H  
ATOM    294  HD2 LYS A 615      13.356  36.475   0.558  1.00  0.00           H  
ATOM    295  HE3 LYS A 615      10.810  36.254   0.396  1.00  0.00           H  
ATOM    296  HE2 LYS A 615      11.041  35.145  -0.940  1.00  0.00           H  
ATOM    297  HZ1 LYS A 615      12.231  36.934  -2.079  1.00  0.00           H  
ATOM    298  HZ2 LYS A 615      10.676  37.358  -1.715  1.00  0.00           H  
ATOM    299  HZ3 LYS A 615      11.904  37.948  -0.810  1.00  0.00           H  
ATOM    300  N   LEU A 616      12.291  31.827   3.882  1.00 41.52           N  
ANISOU  300  N   LEU A 616     5571   5136   5068   -825   -337    261
ATOM    301  CA  LEU A 616      11.266  30.792   4.057  1.00 42.69           C  
ANISOU  301  CA  LEU A 616     5839   5187   5193   -851   -320    202
ATOM    302  C   LEU A 616      10.052  30.959   3.126  1.00 42.08           C  
ANISOU  302  C   LEU A 616     5686   5216   5084   -976   -301    270
ATOM    303  O   LEU A 616       9.420  29.955   2.798  1.00 40.56           O  
ANISOU  303  O   LEU A 616     5546   5037   4826  -1032   -283    205
ATOM    304  CB  LEU A 616      10.794  30.766   5.529  1.00 41.74           C  
ANISOU  304  CB  LEU A 616     5848   4878   5132   -835   -321    218
ATOM    305  CG  LEU A 616      11.870  30.349   6.554  1.00 43.38           C  
ANISOU  305  CG  LEU A 616     6166   4959   5355   -721   -356    153
ATOM    306  CD1 LEU A 616      11.352  30.530   7.999  1.00 45.01           C  
ANISOU  306  CD1 LEU A 616     6465   5035   5600   -748   -355    197
ATOM    307  CD2 LEU A 616      12.411  28.923   6.299  1.00 45.57           C  
ANISOU  307  CD2 LEU A 616     6571   5166   5578   -666   -397     26
ATOM    308  H   LEU A 616      12.347  32.518   4.617  1.00  0.00           H  
ATOM    309  HA  LEU A 616      11.719  29.830   3.809  1.00  0.00           H  
ATOM    310  HB3 LEU A 616       9.945  30.087   5.629  1.00  0.00           H  
ATOM    311  HB2 LEU A 616      10.413  31.755   5.790  1.00  0.00           H  
ATOM    312  HG  LEU A 616      12.711  31.032   6.437  1.00  0.00           H  
ATOM    313 HD11 LEU A 616      11.383  29.611   8.581  1.00  0.00           H  
ATOM    314 HD12 LEU A 616      11.947  31.266   8.540  1.00  0.00           H  
ATOM    315 HD13 LEU A 616      10.318  30.876   8.022  1.00  0.00           H  
ATOM    316 HD21 LEU A 616      12.498  28.331   7.210  1.00  0.00           H  
ATOM    317 HD22 LEU A 616      11.777  28.358   5.615  1.00  0.00           H  
ATOM    318 HD23 LEU A 616      13.407  28.965   5.859  1.00  0.00           H  
ATOM    319  N   GLY A 617       9.745  32.199   2.715  1.00 43.43           N  
ANISOU  319  N   GLY A 617     5742   5450   5308  -1020   -322    401
ATOM    320  CA  GLY A 617       8.621  32.467   1.827  1.00 42.39           C  
ANISOU  320  CA  GLY A 617     5523   5428   5153  -1122   -331    480
ATOM    321  C   GLY A 617       8.345  33.970   1.762  1.00 43.57           C  
ANISOU  321  C   GLY A 617     5577   5574   5401  -1130   -398    627
ATOM    322  O   GLY A 617       9.136  34.790   2.233  1.00 41.09           O  
ANISOU  322  O   GLY A 617     5255   5194   5161  -1084   -438    677
ATOM    323  H   GLY A 617      10.294  32.991   3.021  1.00  0.00           H  
ATOM    324  HA3 GLY A 617       7.726  31.943   2.165  1.00  0.00           H  
ATOM    325  HA2 GLY A 617       8.856  32.105   0.825  1.00  0.00           H  
ATOM    326  N   GLU A 618       7.216  34.310   1.122  1.00 43.89           N  
ANISOU  326  N   GLU A 618     5551   5675   5448  -1186   -425    689
ATOM    327  CA  GLU A 618       6.865  35.668   0.721  1.00 46.58           C  
ANISOU  327  CA  GLU A 618     5795   6034   5868  -1204   -530    841
ATOM    328  C   GLU A 618       5.340  35.826   0.636  1.00 45.94           C  
ANISOU  328  C   GLU A 618     5653   5984   5816  -1208   -556    854
ATOM    329  O   GLU A 618       4.651  34.902   0.204  1.00 46.74           O  
ANISOU  329  O   GLU A 618     5755   6188   5813  -1270   -489    783
ATOM    330  CB  GLU A 618       7.576  35.962  -0.618  1.00 52.40           C  
ANISOU  330  CB  GLU A 618     6459   6957   6491  -1325   -564    935
ATOM    331  CG  GLU A 618       7.361  37.369  -1.201  1.00 59.08           C  
ANISOU  331  CG  GLU A 618     7223   7838   7385  -1396   -706   1138
ATOM    332  CD  GLU A 618       8.189  37.550  -2.471  1.00 65.68           C  
ANISOU  332  CD  GLU A 618     7997   8878   8079  -1552   -735   1232
ATOM    333  OE1 GLU A 618       7.823  36.922  -3.487  1.00 69.81           O  
ANISOU  333  OE1 GLU A 618     8467   9615   8442  -1641   -667   1170
ATOM    334  OE2 GLU A 618       9.201  38.278  -2.393  1.00 66.98           O1-
ANISOU  334  OE2 GLU A 618     8163   9007   8278  -1599   -823   1354
ATOM    335  H   GLU A 618       6.598  33.588   0.781  1.00  0.00           H  
ATOM    336  HA  GLU A 618       7.229  36.368   1.470  1.00  0.00           H  
ATOM    337  HB3 GLU A 618       7.261  35.221  -1.355  1.00  0.00           H  
ATOM    338  HB2 GLU A 618       8.646  35.805  -0.487  1.00  0.00           H  
ATOM    339  HG3 GLU A 618       7.649  38.127  -0.473  1.00  0.00           H  
ATOM    340  HG2 GLU A 618       6.312  37.541  -1.443  1.00  0.00           H  
ATOM    341  N   GLY A 619       4.856  37.013   1.028  1.00 47.71           N  
ANISOU  341  N   GLY A 619     5819   6124   6182  -1139   -667    930
ATOM    342  CA  GLY A 619       3.462  37.427   0.906  1.00 50.14           C  
ANISOU  342  CA  GLY A 619     6025   6503   6523  -1126   -735    958
ATOM    343  C   GLY A 619       3.413  38.857   0.355  1.00 53.16           C  
ANISOU  343  C   GLY A 619     6347   6803   7045  -1080   -928   1120
ATOM    344  O   GLY A 619       4.417  39.410  -0.097  1.00 51.87           O  
ANISOU  344  O   GLY A 619     6230   6559   6918  -1116  -1005   1240
ATOM    345  H   GLY A 619       5.504  37.726   1.340  1.00  0.00           H  
ATOM    346  HA3 GLY A 619       2.990  37.394   1.887  1.00  0.00           H  
ATOM    347  HA2 GLY A 619       2.894  36.772   0.243  1.00  0.00           H  
ATOM    348  N   GLN A 620       2.214  39.459   0.404  1.00 56.66           N  
ANISOU  348  N   GLN A 620     6690   7270   7565  -1006  -1022   1120
ATOM    349  CA  GLN A 620       1.954  40.840  -0.021  1.00 59.95           C  
ANISOU  349  CA  GLN A 620     7064   7557   8154   -919  -1251   1256
ATOM    350  C   GLN A 620       2.576  41.884   0.935  1.00 59.54           C  
ANISOU  350  C   GLN A 620     7088   7250   8281   -805  -1325   1231
ATOM    351  O   GLN A 620       2.928  42.976   0.487  1.00 58.30           O  
ANISOU  351  O   GLN A 620     6981   6947   8221   -826  -1501   1403
ATOM    352  CB  GLN A 620       0.426  41.011  -0.164  1.00  0.00           C  
ATOM    353  CG  GLN A 620      -0.019  42.319  -0.850  1.00  0.00           C  
ATOM    354  CD  GLN A 620      -1.538  42.387  -1.002  1.00  0.00           C  
ATOM    355  OE1 GLN A 620      -2.212  43.068  -0.233  1.00  0.00           O  
ATOM    356  NE2 GLN A 620      -2.089  41.677  -1.989  1.00  0.00           N  
ATOM    357  H   GLN A 620       1.421  38.953   0.772  1.00  0.00           H  
ATOM    358  HA  GLN A 620       2.407  40.979  -1.005  1.00  0.00           H  
ATOM    359  HB2 GLN A 620       0.039  40.173  -0.745  1.00  0.00           H  
ATOM    360  HB3 GLN A 620      -0.045  40.935   0.818  1.00  0.00           H  
ATOM    361  HG2 GLN A 620       0.307  43.185  -0.274  1.00  0.00           H  
ATOM    362  HG3 GLN A 620       0.445  42.406  -1.834  1.00  0.00           H  
ATOM    363 HE22 GLN A 620      -3.090  41.691  -2.119  1.00  0.00           H  
ATOM    364 HE21 GLN A 620      -1.514  41.123  -2.607  1.00  0.00           H  
ATOM    365  N   PHE A 621       2.723  41.510   2.220  1.00 58.31           N  
ANISOU  365  N   PHE A 621     6950   7054   8150   -715  -1192   1026
ATOM    366  CA  PHE A 621       3.302  42.314   3.300  1.00 60.33           C  
ANISOU  366  CA  PHE A 621     7265   7094   8560   -608  -1236    960
ATOM    367  C   PHE A 621       4.831  42.494   3.195  1.00 56.80           C  
ANISOU  367  C   PHE A 621     6939   6553   8086   -716  -1239   1089
ATOM    368  O   PHE A 621       5.350  43.430   3.799  1.00 57.98           O  
ANISOU  368  O   PHE A 621     7140   6507   8382   -666  -1363   1128
ATOM    369  CB  PHE A 621       2.926  41.654   4.655  1.00 60.01           C  
ANISOU  369  CB  PHE A 621     7208   7098   8494   -536  -1069    715
ATOM    370  CG  PHE A 621       3.636  40.343   4.982  1.00 58.15           C  
ANISOU  370  CG  PHE A 621     7063   6957   8071   -663   -871    681
ATOM    371  CD1 PHE A 621       4.899  40.357   5.616  1.00 55.75           C  
ANISOU  371  CD1 PHE A 621     6866   6552   7761   -690   -832    705
ATOM    372  CD2 PHE A 621       3.142  39.120   4.476  1.00 56.95           C  
ANISOU  372  CD2 PHE A 621     6896   6986   7756   -749   -743    614
ATOM    373  CE1 PHE A 621       5.628  39.183   5.745  1.00 54.52           C  
ANISOU  373  CE1 PHE A 621     6794   6463   7455   -769   -686    662
ATOM    374  CE2 PHE A 621       3.880  37.954   4.634  1.00 55.55           C  
ANISOU  374  CE2 PHE A 621     6828   6843   7433   -846   -603    579
ATOM    375  CZ  PHE A 621       5.118  37.988   5.258  1.00 54.51           C  
ANISOU  375  CZ  PHE A 621     6797   6599   7314   -839   -582    600
ATOM    376  H   PHE A 621       2.423  40.584   2.487  1.00  0.00           H  
ATOM    377  HA  PHE A 621       2.844  43.304   3.261  1.00  0.00           H  
ATOM    378  HB3 PHE A 621       1.848  41.492   4.698  1.00  0.00           H  
ATOM    379  HB2 PHE A 621       3.146  42.357   5.461  1.00  0.00           H  
ATOM    380  HD1 PHE A 621       5.324  41.286   5.967  1.00  0.00           H  
ATOM    381  HD2 PHE A 621       2.197  39.086   3.955  1.00  0.00           H  
ATOM    382  HE1 PHE A 621       6.604  39.207   6.206  1.00  0.00           H  
ATOM    383  HE2 PHE A 621       3.502  37.018   4.251  1.00  0.00           H  
ATOM    384  HZ  PHE A 621       5.693  37.081   5.353  1.00  0.00           H  
ATOM    385  N   GLY A 622       5.522  41.580   2.494  1.00 52.48           N  
ANISOU  385  N   GLY A 622     6428   6160   7350   -861  -1108   1131
ATOM    386  CA  GLY A 622       6.971  41.432   2.563  1.00 50.63           C  
ANISOU  386  CA  GLY A 622     6275   5905   7057   -944  -1063   1175
ATOM    387  C   GLY A 622       7.277  39.933   2.611  1.00 48.08           C  
ANISOU  387  C   GLY A 622     5973   5743   6549  -1001   -872   1072
ATOM    388  O   GLY A 622       6.711  39.167   1.833  1.00 47.98           O  
ANISOU  388  O   GLY A 622     5924   5894   6412  -1077   -824   1083
ATOM    389  H   GLY A 622       5.023  40.849   2.006  1.00  0.00           H  
ATOM    390  HA3 GLY A 622       7.404  41.940   3.426  1.00  0.00           H  
ATOM    391  HA2 GLY A 622       7.421  41.853   1.664  1.00  0.00           H  
ATOM    392  N   GLU A 623       8.215  39.522   3.481  1.00 44.03           N  
ANISOU  392  N   GLU A 623     5526   5176   6024   -958   -780    966
ATOM    393  CA  GLU A 623       8.794  38.176   3.467  1.00 44.35           C  
ANISOU  393  CA  GLU A 623     5609   5328   5912   -991   -644    874
ATOM    394  C   GLU A 623       9.222  37.700   4.860  1.00 42.18           C  
ANISOU  394  C   GLU A 623     5415   4962   5647   -905   -555    731
ATOM    395  O   GLU A 623       9.432  38.517   5.753  1.00 43.50           O  
ANISOU  395  O   GLU A 623     5593   5007   5925   -834   -579    696
ATOM    396  CB  GLU A 623       9.946  38.140   2.436  1.00 45.80           C  
ANISOU  396  CB  GLU A 623     5770   5650   5982  -1096   -655    953
ATOM    397  CG  GLU A 623      11.073  39.175   2.662  1.00 47.28           C  
ANISOU  397  CG  GLU A 623     5960   5783   6219  -1128   -732   1041
ATOM    398  CD  GLU A 623      12.057  39.219   1.492  1.00 49.22           C  
ANISOU  398  CD  GLU A 623     6141   6244   6316  -1290   -762   1141
ATOM    399  OE1 GLU A 623      11.589  39.443   0.355  1.00 51.31           O  
ANISOU  399  OE1 GLU A 623     6346   6627   6520  -1411   -826   1264
ATOM    400  OE2 GLU A 623      13.265  39.022   1.738  1.00 49.35           O1-
ANISOU  400  OE2 GLU A 623     6149   6342   6260  -1309   -724   1093
ATOM    401  H   GLU A 623       8.628  40.177   4.131  1.00  0.00           H  
ATOM    402  HA  GLU A 623       8.025  37.471   3.158  1.00  0.00           H  
ATOM    403  HB3 GLU A 623       9.518  38.257   1.439  1.00  0.00           H  
ATOM    404  HB2 GLU A 623      10.393  37.146   2.445  1.00  0.00           H  
ATOM    405  HG3 GLU A 623      11.610  38.954   3.586  1.00  0.00           H  
ATOM    406  HG2 GLU A 623      10.664  40.179   2.774  1.00  0.00           H  
ATOM    407  N   VAL A 624       9.343  36.368   5.002  1.00 40.07           N  
ANISOU  407  N   VAL A 624     5208   4753   5262   -916   -465    644
ATOM    408  CA  VAL A 624       9.810  35.702   6.217  1.00 38.68           C  
ANISOU  408  CA  VAL A 624     5132   4493   5072   -855   -406    535
ATOM    409  C   VAL A 624      11.183  35.072   5.937  1.00 37.47           C  
ANISOU  409  C   VAL A 624     5013   4384   4840   -833   -390    500
ATOM    410  O   VAL A 624      11.349  34.416   4.908  1.00 37.11           O  
ANISOU  410  O   VAL A 624     4940   4457   4701   -869   -380    485
ATOM    411  CB  VAL A 624       8.849  34.566   6.678  1.00 41.67           C  
ANISOU  411  CB  VAL A 624     5577   4865   5390   -886   -349    454
ATOM    412  CG1 VAL A 624       9.314  33.836   7.958  1.00 40.58           C  
ANISOU  412  CG1 VAL A 624     5558   4629   5229   -857   -317    377
ATOM    413  CG2 VAL A 624       7.416  35.083   6.890  1.00 42.02           C  
ANISOU  413  CG2 VAL A 624     5536   4936   5491   -904   -364    461
ATOM    414  H   VAL A 624       9.174  35.765   4.208  1.00  0.00           H  
ATOM    415  HA  VAL A 624       9.908  36.422   7.026  1.00  0.00           H  
ATOM    416  HB  VAL A 624       8.798  33.816   5.886  1.00  0.00           H  
ATOM    417 HG11 VAL A 624       8.590  33.080   8.263  1.00  0.00           H  
ATOM    418 HG12 VAL A 624      10.264  33.320   7.822  1.00  0.00           H  
ATOM    419 HG13 VAL A 624       9.432  34.533   8.788  1.00  0.00           H  
ATOM    420 HG21 VAL A 624       6.759  34.295   7.261  1.00  0.00           H  
ATOM    421 HG22 VAL A 624       7.384  35.902   7.605  1.00  0.00           H  
ATOM    422 HG23 VAL A 624       6.989  35.435   5.953  1.00  0.00           H  
ATOM    423  N   HIS A 625      12.125  35.272   6.871  1.00 36.81           N  
ANISOU  423  N   HIS A 625     4966   4232   4788   -768   -393    471
ATOM    424  CA  HIS A 625      13.462  34.681   6.855  1.00 36.78           C  
ANISOU  424  CA  HIS A 625     4980   4281   4714   -714   -388    408
ATOM    425  C   HIS A 625      13.625  33.710   8.026  1.00 36.75           C  
ANISOU  425  C   HIS A 625     5104   4157   4700   -629   -375    318
ATOM    426  O   HIS A 625      13.124  33.980   9.114  1.00 38.82           O  
ANISOU  426  O   HIS A 625     5417   4318   5014   -629   -369    326
ATOM    427  CB  HIS A 625      14.533  35.783   6.997  1.00 37.41           C  
ANISOU  427  CB  HIS A 625     4985   4409   4821   -720   -421    461
ATOM    428  CG  HIS A 625      14.634  36.791   5.882  1.00 39.67           C  
ANISOU  428  CG  HIS A 625     5168   4793   5112   -835   -470    585
ATOM    429  ND1 HIS A 625      15.476  37.904   5.984  1.00 39.49           N  
ANISOU  429  ND1 HIS A 625     5102   4772   5131   -893   -527    673
ATOM    430  CD2 HIS A 625      14.008  36.820   4.652  1.00 41.10           C  
ANISOU  430  CD2 HIS A 625     5292   5069   5252   -924   -488    654
ATOM    431  CE1 HIS A 625      15.320  38.558   4.841  1.00 41.88           C  
ANISOU  431  CE1 HIS A 625     5341   5150   5422  -1020   -593    805
ATOM    432  NE2 HIS A 625      14.458  37.962   4.019  1.00 42.75           N  
ANISOU  432  NE2 HIS A 625     5434   5328   5480  -1036   -568    798
ATOM    433  H   HIS A 625      11.903  35.831   7.686  1.00  0.00           H  
ATOM    434  HA  HIS A 625      13.631  34.135   5.928  1.00  0.00           H  
ATOM    435  HB3 HIS A 625      15.518  35.323   7.091  1.00  0.00           H  
ATOM    436  HB2 HIS A 625      14.372  36.337   7.924  1.00  0.00           H  
ATOM    437  HD2 HIS A 625      13.299  36.152   4.189  1.00  0.00           H  
ATOM    438  HE1 HIS A 625      15.829  39.480   4.606  1.00  0.00           H  
ATOM    439  HE2 HIS A 625      14.162  38.303   3.108  1.00  0.00           H  
ATOM    440  N   LEU A 626      14.415  32.653   7.801  1.00 37.87           N  
ANISOU  440  N   LEU A 626     5293   4323   4773   -557   -388    227
ATOM    441  CA  LEU A 626      15.043  31.860   8.849  1.00 38.74           C  
ANISOU  441  CA  LEU A 626     5522   4318   4877   -458   -419    161
ATOM    442  C   LEU A 626      16.382  32.525   9.191  1.00 38.22           C  
ANISOU  442  C   LEU A 626     5375   4327   4817   -388   -437    152
ATOM    443  O   LEU A 626      17.172  32.806   8.287  1.00 40.53           O  
ANISOU  443  O   LEU A 626     5551   4787   5062   -363   -441    111
ATOM    444  CB  LEU A 626      15.230  30.407   8.355  1.00 40.93           C  
ANISOU  444  CB  LEU A 626     5890   4563   5098   -380   -461     47
ATOM    445  CG  LEU A 626      15.943  29.448   9.338  1.00 44.07           C  
ANISOU  445  CG  LEU A 626     6454   4792   5497   -272   -540     -7
ATOM    446  CD1 LEU A 626      15.215  29.347  10.695  1.00 43.77           C  
ANISOU  446  CD1 LEU A 626     6556   4600   5471   -375   -541     82
ATOM    447  CD2 LEU A 626      16.162  28.064   8.689  1.00 47.46           C  
ANISOU  447  CD2 LEU A 626     6985   5150   5896   -186   -610   -134
ATOM    448  H   LEU A 626      14.803  32.526   6.874  1.00  0.00           H  
ATOM    449  HA  LEU A 626      14.401  31.851   9.731  1.00  0.00           H  
ATOM    450  HB3 LEU A 626      15.784  30.426   7.416  1.00  0.00           H  
ATOM    451  HB2 LEU A 626      14.253  29.990   8.117  1.00  0.00           H  
ATOM    452  HG  LEU A 626      16.939  29.843   9.538  1.00  0.00           H  
ATOM    453 HD11 LEU A 626      15.166  28.324  11.063  1.00  0.00           H  
ATOM    454 HD12 LEU A 626      15.732  29.933  11.455  1.00  0.00           H  
ATOM    455 HD13 LEU A 626      14.189  29.715  10.641  1.00  0.00           H  
ATOM    456 HD21 LEU A 626      17.213  27.778   8.735  1.00  0.00           H  
ATOM    457 HD22 LEU A 626      15.588  27.274   9.173  1.00  0.00           H  
ATOM    458 HD23 LEU A 626      15.875  28.057   7.636  1.00  0.00           H  
ATOM    459  N   CYS A 627      16.600  32.752  10.492  1.00 36.94           N  
ANISOU  459  N   CYS A 627     5261   4077   4696   -377   -443    181
ATOM    460  CA  CYS A 627      17.820  33.333  11.038  1.00 38.37           C  
ANISOU  460  CA  CYS A 627     5377   4328   4873   -317   -462    164
ATOM    461  C   CYS A 627      18.276  32.492  12.236  1.00 40.27           C  
ANISOU  461  C   CYS A 627     5737   4467   5095   -215   -514    117
ATOM    462  O   CYS A 627      17.438  31.980  12.975  1.00 37.57           O  
ANISOU  462  O   CYS A 627     5543   3980   4752   -236   -535    132
ATOM    463  CB  CYS A 627      17.612  34.793  11.497  1.00 37.70           C  
ANISOU  463  CB  CYS A 627     5223   4245   4855   -406   -438    243
ATOM    464  SG  CYS A 627      17.337  35.908  10.092  1.00 38.67           S  
ANISOU  464  SG  CYS A 627     5219   4463   5009   -528   -433    334
ATOM    465  H   CYS A 627      15.894  32.497  11.172  1.00  0.00           H  
ATOM    466  HA  CYS A 627      18.606  33.295  10.284  1.00  0.00           H  
ATOM    467  HB3 CYS A 627      18.489  35.156  12.035  1.00  0.00           H  
ATOM    468  HB2 CYS A 627      16.765  34.867  12.181  1.00  0.00           H  
ATOM    469  HG  CYS A 627      18.578  35.826   9.606  1.00  0.00           H  
ATOM    470  N   GLU A 628      19.599  32.430  12.439  1.00 41.36           N  
ANISOU  470  N   GLU A 628     5806   4703   5203   -123   -547     68
ATOM    471  CA  GLU A 628      20.222  31.980  13.681  1.00 42.21           C  
ANISOU  471  CA  GLU A 628     6006   4734   5295    -27   -614     44
ATOM    472  C   GLU A 628      20.500  33.207  14.561  1.00 40.35           C  
ANISOU  472  C   GLU A 628     5701   4554   5075    -93   -580     93
ATOM    473  O   GLU A 628      20.961  34.227  14.050  1.00 37.60           O  
ANISOU  473  O   GLU A 628     5211   4345   4729   -143   -542    100
ATOM    474  CB  GLU A 628      21.514  31.203  13.344  1.00 44.38           C  
ANISOU  474  CB  GLU A 628     6241   5097   5522    160   -695    -78
ATOM    475  CG  GLU A 628      22.361  30.769  14.563  1.00 46.26           C  
ANISOU  475  CG  GLU A 628     6548   5283   5746    279   -790    -96
ATOM    476  CD  GLU A 628      23.655  30.030  14.206  1.00 49.44           C  
ANISOU  476  CD  GLU A 628     6886   5785   6113    508   -892   -252
ATOM    477  OE1 GLU A 628      23.951  29.880  13.000  1.00 50.66           O  
ANISOU  477  OE1 GLU A 628     6935   6067   6245    565   -878   -366
ATOM    478  OE2 GLU A 628      24.340  29.623  15.169  1.00 51.12           O1-
ANISOU  478  OE2 GLU A 628     7137   5972   6314    635   -993   -274
ATOM    479  H   GLU A 628      20.217  32.889  11.781  1.00  0.00           H  
ATOM    480  HA  GLU A 628      19.553  31.303  14.212  1.00  0.00           H  
ATOM    481  HB3 GLU A 628      22.128  31.800  12.670  1.00  0.00           H  
ATOM    482  HB2 GLU A 628      21.231  30.311  12.786  1.00  0.00           H  
ATOM    483  HG3 GLU A 628      21.765  30.129  15.215  1.00  0.00           H  
ATOM    484  HG2 GLU A 628      22.655  31.634  15.158  1.00  0.00           H  
ATOM    485  N   VAL A 629      20.257  33.075  15.872  1.00 41.09           N  
ANISOU  485  N   VAL A 629     5896   4547   5165   -110   -603    125
ATOM    486  CA  VAL A 629      20.629  34.084  16.859  1.00 42.50           C  
ANISOU  486  CA  VAL A 629     6011   4782   5353   -174   -572    145
ATOM    487  C   VAL A 629      22.100  33.864  17.266  1.00 43.15           C  
ANISOU  487  C   VAL A 629     6034   4981   5380    -61   -629     98
ATOM    488  O   VAL A 629      22.436  32.800  17.787  1.00 44.67           O  
ANISOU  488  O   VAL A 629     6316   5124   5531     53   -720     79
ATOM    489  CB  VAL A 629      19.727  34.021  18.120  1.00 43.07           C  
ANISOU  489  CB  VAL A 629     6187   4757   5419   -270   -562    182
ATOM    490  CG1 VAL A 629      20.127  35.052  19.194  1.00 43.11           C  
ANISOU  490  CG1 VAL A 629     6108   4835   5433   -333   -527    169
ATOM    491  CG2 VAL A 629      18.243  34.216  17.755  1.00 42.10           C  
ANISOU  491  CG2 VAL A 629     6091   4569   5336   -373   -507    202
ATOM    492  H   VAL A 629      19.869  32.212  16.232  1.00  0.00           H  
ATOM    493  HA  VAL A 629      20.518  35.080  16.423  1.00  0.00           H  
ATOM    494  HB  VAL A 629      19.817  33.029  18.566  1.00  0.00           H  
ATOM    495 HG11 VAL A 629      19.454  35.004  20.050  1.00  0.00           H  
ATOM    496 HG12 VAL A 629      21.136  34.899  19.575  1.00  0.00           H  
ATOM    497 HG13 VAL A 629      20.087  36.064  18.790  1.00  0.00           H  
ATOM    498 HG21 VAL A 629      17.609  34.184  18.642  1.00  0.00           H  
ATOM    499 HG22 VAL A 629      18.078  35.176  17.264  1.00  0.00           H  
ATOM    500 HG23 VAL A 629      17.889  33.437  17.080  1.00  0.00           H  
ATOM    501  N   ASP A 630      22.938  34.876  16.993  1.00 44.10           N  
ANISOU  501  N   ASP A 630     6004   5255   5496   -102   -592     83
ATOM    502  CA  ASP A 630      24.378  34.907  17.251  1.00 45.68           C  
ANISOU  502  CA  ASP A 630     6105   5626   5623    -18   -634     26
ATOM    503  C   ASP A 630      24.637  35.030  18.760  1.00 45.35           C  
ANISOU  503  C   ASP A 630     6117   5551   5560    -28   -660     46
ATOM    504  O   ASP A 630      24.154  35.981  19.376  1.00 41.45           O  
ANISOU  504  O   ASP A 630     5634   5010   5104   -162   -605     81
ATOM    505  CB  ASP A 630      25.019  36.081  16.471  1.00 49.55           C  
ANISOU  505  CB  ASP A 630     6428   6302   6094   -127   -585     24
ATOM    506  CG  ASP A 630      26.549  36.075  16.353  1.00 54.62           C  
ANISOU  506  CG  ASP A 630     6924   7200   6628    -48   -621    -59
ATOM    507  OD1 ASP A 630      27.232  35.651  17.312  1.00 57.28           O  
ANISOU  507  OD1 ASP A 630     7244   7591   6928    -29   -645    -73
ATOM    508  OD2 ASP A 630      27.011  36.586  15.309  1.00 62.72           O1-
ANISOU  508  OD2 ASP A 630     7832   8407   7589    -13   -625   -124
ATOM    509  H   ASP A 630      22.569  35.697  16.529  1.00  0.00           H  
ATOM    510  HA  ASP A 630      24.804  33.971  16.884  1.00  0.00           H  
ATOM    511  HB3 ASP A 630      24.717  37.036  16.900  1.00  0.00           H  
ATOM    512  HB2 ASP A 630      24.620  36.057  15.461  1.00  0.00           H  
ATOM    513  N   SER A 631      25.420  34.079  19.301  1.00 48.51           N  
ANISOU  513  N   SER A 631     6548   5981   5899    122   -758     11
ATOM    514  CA  SER A 631      25.902  34.023  20.688  1.00 51.62           C  
ANISOU  514  CA  SER A 631     6987   6381   6246    120   -809     39
ATOM    515  C   SER A 631      24.763  34.205  21.724  1.00 48.09           C  
ANISOU  515  C   SER A 631     6656   5798   5818    -42   -764    114
ATOM    516  O   SER A 631      24.793  35.171  22.489  1.00 45.39           O  
ANISOU  516  O   SER A 631     6255   5523   5468   -164   -704    111
ATOM    517  CB  SER A 631      27.055  35.039  20.867  1.00 53.33           C  
ANISOU  517  CB  SER A 631     7026   6826   6408     90   -779     -7
ATOM    518  OG  SER A 631      28.160  34.671  20.067  1.00 57.97           O  
ANISOU  518  OG  SER A 631     7477   7597   6950    219   -812    -96
ATOM    519  H   SER A 631      25.775  33.354  18.695  1.00  0.00           H  
ATOM    520  HA  SER A 631      26.314  33.027  20.847  1.00  0.00           H  
ATOM    521  HB3 SER A 631      27.389  35.072  21.905  1.00  0.00           H  
ATOM    522  HB2 SER A 631      26.750  36.048  20.593  1.00  0.00           H  
ATOM    523  HG  SER A 631      27.960  34.905  19.152  1.00  0.00           H  
ATOM    524  N   PRO A 632      23.715  33.347  21.650  1.00 47.21           N  
ANISOU  524  N   PRO A 632     6700   5515   5720    -53   -797    163
ATOM    525  CA  PRO A 632      22.402  33.641  22.253  1.00 45.38           C  
ANISOU  525  CA  PRO A 632     6545   5208   5487   -228   -740    211
ATOM    526  C   PRO A 632      22.365  33.623  23.792  1.00 47.52           C  
ANISOU  526  C   PRO A 632     6854   5534   5668   -322   -770    246
ATOM    527  O   PRO A 632      21.400  34.134  24.357  1.00 47.05           O  
ANISOU  527  O   PRO A 632     6765   5515   5596   -483   -687    229
ATOM    528  CB  PRO A 632      21.490  32.566  21.644  1.00 47.04           C  
ANISOU  528  CB  PRO A 632     6916   5254   5700   -221   -793    258
ATOM    529  CG  PRO A 632      22.409  31.375  21.428  1.00 48.46           C  
ANISOU  529  CG  PRO A 632     7155   5381   5875    -19   -926    242
ATOM    530  CD  PRO A 632      23.712  32.038  20.990  1.00 48.88           C  
ANISOU  530  CD  PRO A 632     7017   5614   5939     95   -900    157
ATOM    531  HA  PRO A 632      22.061  34.627  21.931  1.00  0.00           H  
ATOM    532  HB3 PRO A 632      21.117  32.900  20.678  1.00  0.00           H  
ATOM    533  HB2 PRO A 632      20.617  32.335  22.253  1.00  0.00           H  
ATOM    534  HG3 PRO A 632      22.026  30.655  20.705  1.00  0.00           H  
ATOM    535  HG2 PRO A 632      22.562  30.856  22.374  1.00  0.00           H  
ATOM    536  HD2 PRO A 632      24.576  31.430  21.260  1.00  0.00           H  
ATOM    537  HD3 PRO A 632      23.713  32.167  19.910  1.00  0.00           H  
ATOM    538  N   GLN A 633      23.413  33.072  24.433  1.00 47.68           N  
ANISOU  538  N   GLN A 633     6919   5575   5618   -220   -894    279
ATOM    539  CA  GLN A 633      23.598  33.025  25.883  1.00 51.77           C  
ANISOU  539  CA  GLN A 633     7471   6168   6029   -319   -940    331
ATOM    540  C   GLN A 633      23.771  34.417  26.527  1.00 50.62           C  
ANISOU  540  C   GLN A 633     7157   6198   5875   -431   -818    252
ATOM    541  O   GLN A 633      23.344  34.598  27.667  1.00 51.02           O  
ANISOU  541  O   GLN A 633     7214   6326   5844   -591   -794    261
ATOM    542  CB  GLN A 633      24.785  32.082  26.193  1.00 55.94           C  
ANISOU  542  CB  GLN A 633     8058   6694   6502   -148  -1119    375
ATOM    543  CG  GLN A 633      25.044  31.788  27.687  1.00 59.32           C  
ANISOU  543  CG  GLN A 633     8547   7190   6800   -251  -1207    463
ATOM    544  CD  GLN A 633      23.833  31.180  28.403  1.00 61.73           C  
ANISOU  544  CD  GLN A 633     9029   7404   7021   -466  -1239    580
ATOM    545  OE1 GLN A 633      23.222  30.235  27.908  1.00 64.26           O  
ANISOU  545  OE1 GLN A 633     9519   7532   7365   -457  -1318    646
ATOM    546  NE2 GLN A 633      23.490  31.710  29.577  1.00 63.09           N  
ANISOU  546  NE2 GLN A 633     9156   7737   7077   -681  -1181    596
ATOM    547  H   GLN A 633      24.164  32.679  23.885  1.00  0.00           H  
ATOM    548  HA  GLN A 633      22.690  32.591  26.301  1.00  0.00           H  
ATOM    549  HB3 GLN A 633      25.696  32.493  25.753  1.00  0.00           H  
ATOM    550  HB2 GLN A 633      24.621  31.132  25.682  1.00  0.00           H  
ATOM    551  HG3 GLN A 633      25.362  32.697  28.199  1.00  0.00           H  
ATOM    552  HG2 GLN A 633      25.875  31.087  27.777  1.00  0.00           H  
ATOM    553 HE22 GLN A 633      22.700  31.341  30.086  1.00  0.00           H  
ATOM    554 HE21 GLN A 633      24.002  32.495  29.954  1.00  0.00           H  
ATOM    555  N   ASP A 634      24.339  35.378  25.776  1.00 49.72           N  
ANISOU  555  N   ASP A 634     6896   6157   5837   -368   -751    171
ATOM    556  CA  ASP A 634      24.437  36.794  26.156  1.00 49.89           C  
ANISOU  556  CA  ASP A 634     6780   6295   5880   -483   -648     87
ATOM    557  C   ASP A 634      23.069  37.497  26.211  1.00 49.56           C  
ANISOU  557  C   ASP A 634     6725   6189   5913   -619   -545     31
ATOM    558  O   ASP A 634      22.909  38.426  27.001  1.00 49.16           O  
ANISOU  558  O   ASP A 634     6596   6216   5863   -727   -486    -53
ATOM    559  CB  ASP A 634      25.361  37.614  25.224  1.00 50.31           C  
ANISOU  559  CB  ASP A 634     6699   6436   5980   -419   -627     36
ATOM    560  CG  ASP A 634      26.737  37.001  24.955  1.00 53.52           C  
ANISOU  560  CG  ASP A 634     7040   7009   6284   -317   -709     34
ATOM    561  OD1 ASP A 634      27.318  36.432  25.905  1.00 53.76           O  
ANISOU  561  OD1 ASP A 634     7034   7160   6233   -385   -718     22
ATOM    562  OD2 ASP A 634      27.214  37.196  23.816  1.00 54.76           O1-
ANISOU  562  OD2 ASP A 634     7167   7201   6436   -165   -766     28
ATOM    563  H   ASP A 634      24.674  35.148  24.850  1.00  0.00           H  
ATOM    564  HA  ASP A 634      24.860  36.832  27.162  1.00  0.00           H  
ATOM    565  HB3 ASP A 634      25.509  38.620  25.619  1.00  0.00           H  
ATOM    566  HB2 ASP A 634      24.855  37.724  24.264  1.00  0.00           H  
ATOM    567  N   LEU A 635      22.122  37.050  25.367  1.00 50.11           N  
ANISOU  567  N   LEU A 635     6861   6133   6046   -604   -530     57
ATOM    568  CA  LEU A 635      20.780  37.619  25.252  1.00 52.64           C  
ANISOU  568  CA  LEU A 635     7150   6409   6440   -702   -446    -11
ATOM    569  C   LEU A 635      19.779  37.043  26.268  1.00 56.79           C  
ANISOU  569  C   LEU A 635     7729   6984   6863   -833   -433    -17
ATOM    570  O   LEU A 635      18.722  37.651  26.433  1.00 54.88           O  
ANISOU  570  O   LEU A 635     7414   6781   6656   -919   -360   -125
ATOM    571  CB  LEU A 635      20.244  37.407  23.819  1.00 52.59           C  
ANISOU  571  CB  LEU A 635     7170   6280   6531   -644   -435     17
ATOM    572  CG  LEU A 635      21.103  37.998  22.681  1.00 54.37           C  
ANISOU  572  CG  LEU A 635     7337   6480   6841   -558   -444     32
ATOM    573  CD1 LEU A 635      20.421  37.738  21.325  1.00 55.08           C  
ANISOU  573  CD1 LEU A 635     7442   6468   7016   -548   -423     52
ATOM    574  CD2 LEU A 635      21.432  39.491  22.882  1.00 57.91           C  
ANISOU  574  CD2 LEU A 635     7676   6975   7352   -608   -420    -31
ATOM    575  H   LEU A 635      22.327  36.269  24.760  1.00  0.00           H  
ATOM    576  HA  LEU A 635      20.835  38.691  25.449  1.00  0.00           H  
ATOM    577  HB3 LEU A 635      19.244  37.839  23.750  1.00  0.00           H  
ATOM    578  HB2 LEU A 635      20.120  36.339  23.642  1.00  0.00           H  
ATOM    579  HG  LEU A 635      22.050  37.456  22.664  1.00  0.00           H  
ATOM    580 HD11 LEU A 635      21.133  37.336  20.605  1.00  0.00           H  
ATOM    581 HD12 LEU A 635      19.609  37.015  21.409  1.00  0.00           H  
ATOM    582 HD13 LEU A 635      19.984  38.640  20.897  1.00  0.00           H  
ATOM    583 HD21 LEU A 635      21.446  40.041  21.943  1.00  0.00           H  
ATOM    584 HD22 LEU A 635      20.710  39.985  23.533  1.00  0.00           H  
ATOM    585 HD23 LEU A 635      22.419  39.609  23.332  1.00  0.00           H  
ATOM    586  N   VAL A 636      20.107  35.910  26.924  1.00 59.88           N  
ANISOU  586  N   VAL A 636     8247   7379   7126   -849   -518     94
ATOM    587  CA  VAL A 636      19.267  35.256  27.935  1.00 65.71           C  
ANISOU  587  CA  VAL A 636     9059   8182   7724  -1023   -529    129
ATOM    588  C   VAL A 636      18.980  36.200  29.118  1.00 71.07           C  
ANISOU  588  C   VAL A 636     9603   9061   8338  -1170   -448     -1
ATOM    589  O   VAL A 636      19.904  36.616  29.817  1.00 69.06           O  
ANISOU  589  O   VAL A 636     9307   8913   8018  -1187   -469    -10
ATOM    590  CB  VAL A 636      19.894  33.928  28.457  1.00 67.86           C  
ANISOU  590  CB  VAL A 636     9509   8407   7865  -1027   -680    294
ATOM    591  CG1 VAL A 636      19.222  33.328  29.713  1.00 70.13           C  
ANISOU  591  CG1 VAL A 636     9859   8826   7960  -1274   -703    348
ATOM    592  CG2 VAL A 636      19.897  32.861  27.353  1.00 65.25           C  
ANISOU  592  CG2 VAL A 636     9330   7870   7591   -915   -763    385
ATOM    593  H   VAL A 636      21.000  35.475  26.741  1.00  0.00           H  
ATOM    594  HA  VAL A 636      18.321  35.009  27.447  1.00  0.00           H  
ATOM    595  HB  VAL A 636      20.934  34.125  28.717  1.00  0.00           H  
ATOM    596 HG11 VAL A 636      19.640  32.349  29.949  1.00  0.00           H  
ATOM    597 HG12 VAL A 636      19.368  33.947  30.599  1.00  0.00           H  
ATOM    598 HG13 VAL A 636      18.150  33.200  29.563  1.00  0.00           H  
ATOM    599 HG21 VAL A 636      20.413  31.956  27.677  1.00  0.00           H  
ATOM    600 HG22 VAL A 636      18.881  32.582  27.069  1.00  0.00           H  
ATOM    601 HG23 VAL A 636      20.400  33.219  26.460  1.00  0.00           H  
ATOM    602  N   SER A 637      17.694  36.546  29.262  1.00 73.96           N  
ANISOU  602  N   SER A 637     9886   9494   8721  -1267   -357   -122
ATOM    603  CA  SER A 637      17.183  37.556  30.182  1.00 77.06           C  
ANISOU  603  CA  SER A 637    10125  10101   9050  -1402   -276   -302
ATOM    604  C   SER A 637      15.679  37.337  30.413  1.00 79.61           C  
ANISOU  604  C   SER A 637    10404  10552   9290  -1552   -218   -381
ATOM    605  O   SER A 637      15.086  36.432  29.823  1.00 77.05           O  
ANISOU  605  O   SER A 637    10175  10130   8970  -1553   -238   -286
ATOM    606  CB  SER A 637      17.519  38.966  29.634  1.00 74.86           C  
ANISOU  606  CB  SER A 637     9701   9778   8964  -1284   -219   -480
ATOM    607  OG  SER A 637      16.828  39.249  28.431  1.00 71.72           O  
ANISOU  607  OG  SER A 637     9283   9223   8741  -1173   -199   -517
ATOM    608  H   SER A 637      17.004  36.150  28.638  1.00  0.00           H  
ATOM    609  HA  SER A 637      17.678  37.424  31.146  1.00  0.00           H  
ATOM    610  HB3 SER A 637      18.590  39.075  29.457  1.00  0.00           H  
ATOM    611  HB2 SER A 637      17.253  39.730  30.365  1.00  0.00           H  
ATOM    612  HG  SER A 637      17.260  38.766  27.719  1.00  0.00           H  
ATOM    613  N   LEU A 638      15.083  38.182  31.268  1.00 83.49           N  
ANISOU  613  N   LEU A 638    10735  11293   9694  -1684   -144   -576
ATOM    614  CA  LEU A 638      13.640  38.202  31.523  1.00 84.74           C  
ANISOU  614  CA  LEU A 638    10779  11653   9764  -1823    -73   -722
ATOM    615  C   LEU A 638      12.837  38.754  30.328  1.00 82.95           C  
ANISOU  615  C   LEU A 638    10486  11278   9749  -1656    -39   -823
ATOM    616  O   LEU A 638      11.719  38.292  30.104  1.00 84.46           O  
ANISOU  616  O   LEU A 638    10667  11545   9876  -1737    -16   -828
ATOM    617  CB  LEU A 638      13.348  39.022  32.800  1.00  0.00           C  
ATOM    618  CG  LEU A 638      13.945  38.431  34.100  1.00  0.00           C  
ATOM    619  CD1 LEU A 638      13.764  39.405  35.284  1.00  0.00           C  
ATOM    620  CD2 LEU A 638      13.398  37.023  34.416  1.00  0.00           C  
ATOM    621  H   LEU A 638      15.626  38.898  31.729  1.00  0.00           H  
ATOM    622  HA  LEU A 638      13.308  37.174  31.678  1.00  0.00           H  
ATOM    623  HB2 LEU A 638      13.725  40.036  32.657  1.00  0.00           H  
ATOM    624  HB3 LEU A 638      12.269  39.123  32.929  1.00  0.00           H  
ATOM    625  HG  LEU A 638      15.022  38.332  33.954  1.00  0.00           H  
ATOM    626 HD11 LEU A 638      14.720  39.613  35.764  1.00  0.00           H  
ATOM    627 HD12 LEU A 638      13.351  40.364  34.966  1.00  0.00           H  
ATOM    628 HD13 LEU A 638      13.094  39.017  36.051  1.00  0.00           H  
ATOM    629 HD21 LEU A 638      13.176  36.884  35.474  1.00  0.00           H  
ATOM    630 HD22 LEU A 638      12.481  36.809  33.867  1.00  0.00           H  
ATOM    631 HD23 LEU A 638      14.127  36.259  34.143  1.00  0.00           H  
ATOM    632  N   ASP A 639      13.429  39.703  29.578  1.00 97.97           N  
ANISOU  632  N   ASP A 639    10737  15573  10913    515  -1166  -1649
ATOM    633  CA  ASP A 639      12.847  40.307  28.372  1.00 91.72           C  
ANISOU  633  CA  ASP A 639     9992  14370  10486    297  -1092  -1661
ATOM    634  C   ASP A 639      12.981  39.405  27.133  1.00 88.66           C  
ANISOU  634  C   ASP A 639     9800  13617  10267    109   -927  -1272
ATOM    635  O   ASP A 639      12.112  39.467  26.264  1.00 86.73           O  
ANISOU  635  O   ASP A 639     9651  13154  10147    -24   -812  -1161
ATOM    636  CB  ASP A 639      13.408  41.717  28.054  1.00  0.00           C  
ATOM    637  CG  ASP A 639      13.350  42.733  29.204  1.00  0.00           C  
ATOM    638  OD1 ASP A 639      12.576  42.508  30.161  1.00  0.00           O  
ATOM    639  OD2 ASP A 639      14.034  43.770  29.064  1.00  0.00           O1-
ATOM    640  H   ASP A 639      14.347  40.035  29.835  1.00  0.00           H  
ATOM    641  HA  ASP A 639      11.777  40.426  28.552  1.00  0.00           H  
ATOM    642  HB2 ASP A 639      14.453  41.614  27.757  1.00  0.00           H  
ATOM    643  HB3 ASP A 639      12.866  42.142  27.208  1.00  0.00           H  
ATOM    644  N   PHE A 640      14.040  38.577  27.083  1.00 88.21           N  
ANISOU  644  N   PHE A 640     9791  13506  10219    119   -932  -1100
ATOM    645  CA  PHE A 640      14.303  37.624  26.004  1.00 83.20           C  
ANISOU  645  CA  PHE A 640     9334  12595   9681    -14   -784   -736
ATOM    646  C   PHE A 640      14.630  36.244  26.610  1.00 87.91           C  
ANISOU  646  C   PHE A 640     9999  13412   9988     81   -729   -457
ATOM    647  O   PHE A 640      15.808  35.884  26.666  1.00 86.24           O  
ANISOU  647  O   PHE A 640     9770  13194   9802    131   -793   -418
ATOM    648  CB  PHE A 640      15.435  38.148  25.087  1.00 79.16           C  
ANISOU  648  CB  PHE A 640     8809  11735   9533   -103   -819   -763
ATOM    649  CG  PHE A 640      15.172  39.499  24.447  1.00 76.69           C  
ANISOU  649  CG  PHE A 640     8396  11185   9555   -171   -858  -1000
ATOM    650  CD1 PHE A 640      14.131  39.649  23.508  1.00 73.68           C  
ANISOU  650  CD1 PHE A 640     8098  10639   9255   -266   -755   -936
ATOM    651  CD2 PHE A 640      15.894  40.638  24.862  1.00 77.10           C  
ANISOU  651  CD2 PHE A 640     8249  11164   9880   -131   -997  -1288
ATOM    652  CE1 PHE A 640      13.837  40.904  22.991  1.00 71.73           C  
ANISOU  652  CE1 PHE A 640     7753  10171   9328   -308   -778  -1117
ATOM    653  CE2 PHE A 640      15.592  41.882  24.326  1.00 76.92           C  
ANISOU  653  CE2 PHE A 640     8108  10883  10233   -191  -1010  -1475
ATOM    654  CZ  PHE A 640      14.566  42.013  23.400  1.00 74.61           C  
ANISOU  654  CZ  PHE A 640     7917  10439   9993   -275   -893  -1369
ATOM    655  H   PHE A 640      14.715  38.593  27.835  1.00  0.00           H  
ATOM    656  HA  PHE A 640      13.422  37.504  25.372  1.00  0.00           H  
ATOM    657  HB3 PHE A 640      15.610  37.430  24.284  1.00  0.00           H  
ATOM    658  HB2 PHE A 640      16.369  38.213  25.641  1.00  0.00           H  
ATOM    659  HD1 PHE A 640      13.553  38.791  23.201  1.00  0.00           H  
ATOM    660  HD2 PHE A 640      16.677  40.548  25.602  1.00  0.00           H  
ATOM    661  HE1 PHE A 640      13.035  41.019  22.278  1.00  0.00           H  
ATOM    662  HE2 PHE A 640      16.144  42.754  24.644  1.00  0.00           H  
ATOM    663  HZ  PHE A 640      14.325  42.987  23.004  1.00  0.00           H  
ATOM    664  N   PRO A 641      13.600  35.502  27.090  1.00 92.60           N  
ANISOU  664  N   PRO A 641    10652  14199  10331    118   -599   -250
ATOM    665  CA  PRO A 641      13.783  34.150  27.648  1.00 94.12           C  
ANISOU  665  CA  PRO A 641    10902  14549  10309    208   -507     82
ATOM    666  C   PRO A 641      13.991  33.098  26.538  1.00 87.49           C  
ANISOU  666  C   PRO A 641    10197  13335   9708     43   -389    357
ATOM    667  O   PRO A 641      13.044  32.423  26.132  1.00 87.23           O  
ANISOU  667  O   PRO A 641    10232  13126   9782    -75   -265    476
ATOM    668  CB  PRO A 641      12.503  33.942  28.477  1.00 96.95           C  
ANISOU  668  CB  PRO A 641    11244  15203  10387    302   -378    213
ATOM    669  CG  PRO A 641      11.435  34.721  27.725  1.00 94.78           C  
ANISOU  669  CG  PRO A 641    10966  14775  10270    170   -357     30
ATOM    670  CD  PRO A 641      12.199  35.929  27.195  1.00 92.03           C  
ANISOU  670  CD  PRO A 641    10599  14134  10230     58   -498   -253
ATOM    671  HA  PRO A 641      14.645  34.115  28.317  1.00  0.00           H  
ATOM    672  HB3 PRO A 641      12.645  34.382  29.465  1.00  0.00           H  
ATOM    673  HB2 PRO A 641      12.236  32.895  28.626  1.00  0.00           H  
ATOM    674  HG3 PRO A 641      10.580  34.991  28.344  1.00  0.00           H  
ATOM    675  HG2 PRO A 641      11.067  34.126  26.888  1.00  0.00           H  
ATOM    676  HD2 PRO A 641      11.779  36.272  26.249  1.00  0.00           H  
ATOM    677  HD3 PRO A 641      12.133  36.742  27.917  1.00  0.00           H  
ATOM    678  N   LEU A 642      15.236  33.017  26.049  1.00 82.35           N  
ANISOU  678  N   LEU A 642     9565  12562   9159     44   -447    410
ATOM    679  CA  LEU A 642      15.646  32.160  24.941  1.00 75.40           C  
ANISOU  679  CA  LEU A 642     8797  11345   8504    -83   -362    621
ATOM    680  C   LEU A 642      16.063  30.773  25.454  1.00 75.63           C  
ANISOU  680  C   LEU A 642     8854  11468   8411      0   -291    934
ATOM    681  O   LEU A 642      16.844  30.683  26.403  1.00 77.37           O  
ANISOU  681  O   LEU A 642     9008  11978   8409    167   -358    943
ATOM    682  CB  LEU A 642      16.817  32.844  24.202  1.00 72.42           C  
ANISOU  682  CB  LEU A 642     8413  10727   8376   -143   -457    464
ATOM    683  CG  LEU A 642      16.434  34.130  23.431  1.00 70.81           C  
ANISOU  683  CG  LEU A 642     8146  10408   8351   -199   -527    172
ATOM    684  CD1 LEU A 642      17.690  34.846  22.893  1.00 70.53           C  
ANISOU  684  CD1 LEU A 642     8041  10202   8556   -205   -612     48
ATOM    685  CD2 LEU A 642      15.390  33.874  22.322  1.00 67.82           C  
ANISOU  685  CD2 LEU A 642     7859   9807   8102   -317   -426    218
ATOM    686  H   LEU A 642      15.952  33.622  26.425  1.00  0.00           H  
ATOM    687  HA  LEU A 642      14.809  32.034  24.252  1.00  0.00           H  
ATOM    688  HB3 LEU A 642      17.262  32.141  23.501  1.00  0.00           H  
ATOM    689  HB2 LEU A 642      17.603  33.076  24.923  1.00  0.00           H  
ATOM    690  HG  LEU A 642      15.978  34.816  24.146  1.00  0.00           H  
ATOM    691 HD11 LEU A 642      17.703  35.888  23.214  1.00  0.00           H  
ATOM    692 HD12 LEU A 642      18.611  34.386  23.253  1.00  0.00           H  
ATOM    693 HD13 LEU A 642      17.744  34.842  21.805  1.00  0.00           H  
ATOM    694 HD21 LEU A 642      15.621  34.399  21.395  1.00  0.00           H  
ATOM    695 HD22 LEU A 642      15.307  32.815  22.076  1.00  0.00           H  
ATOM    696 HD23 LEU A 642      14.402  34.213  22.638  1.00  0.00           H  
ATOM    697  N   ASN A 643      15.560  29.725  24.781  1.00 73.78           N  
ANISOU  697  N   ASN A 643     8701  10994   8335    -95   -162   1176
ATOM    698  CA  ASN A 643      15.889  28.314  25.022  1.00 75.21           C  
ANISOU  698  CA  ASN A 643     8898  11190   8489    -31    -74   1501
ATOM    699  C   ASN A 643      17.212  27.933  24.329  1.00 68.88           C  
ANISOU  699  C   ASN A 643     8131  10191   7846    -54   -149   1499
ATOM    700  O   ASN A 643      17.202  27.283  23.283  1.00 65.34           O  
ANISOU  700  O   ASN A 643     7745   9440   7639   -169   -113   1519
ATOM    701  CB  ASN A 643      14.693  27.391  24.647  1.00  0.00           C  
ATOM    702  CG  ASN A 643      13.945  27.735  23.350  1.00  0.00           C  
ATOM    703  OD1 ASN A 643      13.012  28.535  23.362  1.00  0.00           O  
ATOM    704  ND2 ASN A 643      14.340  27.124  22.232  1.00  0.00           N  
ATOM    705  H   ASN A 643      14.915  29.894  24.021  1.00  0.00           H  
ATOM    706  HA  ASN A 643      16.013  28.225  26.103  1.00  0.00           H  
ATOM    707  HB2 ASN A 643      14.996  26.342  24.642  1.00  0.00           H  
ATOM    708  HB3 ASN A 643      13.952  27.468  25.443  1.00  0.00           H  
ATOM    709 HD22 ASN A 643      13.872  27.312  21.357  1.00  0.00           H  
ATOM    710 HD21 ASN A 643      15.124  26.486  22.249  1.00  0.00           H  
ATOM    711  N   VAL A 644      18.332  28.372  24.927  1.00 69.97           N  
ANISOU  711  N   VAL A 644     8215  10523   7843     74   -262   1449
ATOM    712  CA  VAL A 644      19.687  28.116  24.440  1.00 66.35           C  
ANISOU  712  CA  VAL A 644     7768   9898   7544     60   -341   1416
ATOM    713  C   VAL A 644      20.094  26.652  24.687  1.00 67.12           C  
ANISOU  713  C   VAL A 644     7888   9973   7639    126   -268   1738
ATOM    714  O   VAL A 644      19.977  26.168  25.814  1.00 70.44           O  
ANISOU  714  O   VAL A 644     8273  10646   7843    268   -221   1941
ATOM    715  CB  VAL A 644      20.723  29.046  25.137  1.00 67.64           C  
ANISOU  715  CB  VAL A 644     7826  10244   7630    162   -521   1147
ATOM    716  CG1 VAL A 644      22.195  28.754  24.769  1.00 66.68           C  
ANISOU  716  CG1 VAL A 644     7695   9931   7708    144   -583   1132
ATOM    717  CG2 VAL A 644      20.416  30.524  24.850  1.00 66.78           C  
ANISOU  717  CG2 VAL A 644     7664  10116   7593     97   -587    827
ATOM    718  H   VAL A 644      18.259  28.918  25.774  1.00  0.00           H  
ATOM    719  HA  VAL A 644      19.709  28.316  23.367  1.00  0.00           H  
ATOM    720  HB  VAL A 644      20.633  28.914  26.218  1.00  0.00           H  
ATOM    721 HG11 VAL A 644      22.861  29.512  25.181  1.00  0.00           H  
ATOM    722 HG12 VAL A 644      22.537  27.795  25.160  1.00  0.00           H  
ATOM    723 HG13 VAL A 644      22.338  28.746  23.688  1.00  0.00           H  
ATOM    724 HG21 VAL A 644      21.140  31.174  25.335  1.00  0.00           H  
ATOM    725 HG22 VAL A 644      20.456  30.726  23.784  1.00  0.00           H  
ATOM    726 HG23 VAL A 644      19.428  30.815  25.207  1.00  0.00           H  
ATOM    727  N   ARG A 645      20.596  26.004  23.627  1.00 63.81           N  
ANISOU  727  N   ARG A 645     7520   9259   7463     42   -252   1791
ATOM    728  CA  ARG A 645      21.205  24.680  23.673  1.00 64.70           C  
ANISOU  728  CA  ARG A 645     7643   9292   7646     93   -195   2067
ATOM    729  C   ARG A 645      22.649  24.841  23.188  1.00 63.31           C  
ANISOU  729  C   ARG A 645     7457   9022   7575    109   -304   1965
ATOM    730  O   ARG A 645      22.860  25.223  22.037  1.00 57.79           O  
ANISOU  730  O   ARG A 645     6800   8065   7092      6   -301   1859
ATOM    731  CB  ARG A 645      20.377  23.705  22.810  1.00 63.06           C  
ANISOU  731  CB  ARG A 645     7485   8784   7691    -23    -59   2219
ATOM    732  CG  ARG A 645      20.834  22.240  22.917  1.00 65.68           C  
ANISOU  732  CG  ARG A 645     7793   9024   8135     34     31   2545
ATOM    733  CD  ARG A 645      19.983  21.296  22.055  1.00 65.35           C  
ANISOU  733  CD  ARG A 645     7751   8675   8401    -79    154   2637
ATOM    734  NE  ARG A 645      20.199  19.888  22.413  1.00 67.97           N  
ANISOU  734  NE  ARG A 645     8027   8877   8921    -29    263   2966
ATOM    735  CZ  ARG A 645      19.576  19.239  23.414  1.00 70.73           C  
ANISOU  735  CZ  ARG A 645     8304   9313   9255     40    414   3288
ATOM    736  NH1 ARG A 645      18.652  19.849  24.171  1.00 72.04           N  
ANISOU  736  NH1 ARG A 645     8452   9733   9185     78    471   3316
ATOM    737  NH2 ARG A 645      19.882  17.959  23.659  1.00 73.75           N1+
ANISOU  737  NH2 ARG A 645     8619   9524   9878     84    523   3600
ATOM    738  H   ARG A 645      20.655  26.478  22.737  1.00  0.00           H  
ATOM    739  HA  ARG A 645      21.223  24.297  24.696  1.00  0.00           H  
ATOM    740  HB3 ARG A 645      20.379  24.023  21.766  1.00  0.00           H  
ATOM    741  HB2 ARG A 645      19.338  23.759  23.138  1.00  0.00           H  
ATOM    742  HG3 ARG A 645      20.877  21.896  23.951  1.00  0.00           H  
ATOM    743  HG2 ARG A 645      21.856  22.199  22.539  1.00  0.00           H  
ATOM    744  HD3 ARG A 645      20.386  21.352  21.044  1.00  0.00           H  
ATOM    745  HD2 ARG A 645      18.934  21.585  21.972  1.00  0.00           H  
ATOM    746  HE  ARG A 645      20.906  19.401  21.880  1.00  0.00           H  
ATOM    747 HH12 ARG A 645      18.182  19.352  24.914  1.00  0.00           H  
ATOM    748 HH11 ARG A 645      18.401  20.808  23.982  1.00  0.00           H  
ATOM    749 HH22 ARG A 645      19.420  17.456  24.403  1.00  0.00           H  
ATOM    750 HH21 ARG A 645      20.568  17.481  23.094  1.00  0.00           H  
ATOM    751  N   LYS A 646      23.608  24.599  24.094  1.00 66.99           N  
ANISOU  751  N   LYS A 646     7856   9720   7875    264   -396   1997
ATOM    752  CA  LYS A 646      25.030  24.867  23.878  1.00 66.33           C  
ANISOU  752  CA  LYS A 646     7729   9575   7895    295   -512   1879
ATOM    753  C   LYS A 646      25.623  23.950  22.791  1.00 62.98           C  
ANISOU  753  C   LYS A 646     7369   8819   7738    205   -432   2010
ATOM    754  O   LYS A 646      25.413  22.737  22.832  1.00 62.90           O  
ANISOU  754  O   LYS A 646     7396   8718   7784    209   -329   2266
ATOM    755  CB  LYS A 646      25.759  24.749  25.233  1.00  0.00           C  
ATOM    756  CG  LYS A 646      27.155  25.396  25.258  1.00  0.00           C  
ATOM    757  CD  LYS A 646      27.762  25.414  26.671  1.00  0.00           C  
ATOM    758  CE  LYS A 646      29.040  26.258  26.763  1.00  0.00           C  
ATOM    759  NZ  LYS A 646      29.592  26.250  28.129  1.00  0.00           N1+
ATOM    760  H   LYS A 646      23.352  24.283  25.018  1.00  0.00           H  
ATOM    761  HA  LYS A 646      25.111  25.903  23.541  1.00  0.00           H  
ATOM    762  HB2 LYS A 646      25.157  25.261  25.985  1.00  0.00           H  
ATOM    763  HB3 LYS A 646      25.812  23.707  25.553  1.00  0.00           H  
ATOM    764  HG2 LYS A 646      27.825  24.868  24.578  1.00  0.00           H  
ATOM    765  HG3 LYS A 646      27.081  26.418  24.884  1.00  0.00           H  
ATOM    766  HD2 LYS A 646      27.025  25.792  27.382  1.00  0.00           H  
ATOM    767  HD3 LYS A 646      27.980  24.389  26.975  1.00  0.00           H  
ATOM    768  HE2 LYS A 646      29.797  25.880  26.075  1.00  0.00           H  
ATOM    769  HE3 LYS A 646      28.832  27.290  26.479  1.00  0.00           H  
ATOM    770  HZ1 LYS A 646      29.828  25.303  28.393  1.00  0.00           H  
ATOM    771  HZ2 LYS A 646      30.423  26.824  28.162  1.00  0.00           H  
ATOM    772  HZ3 LYS A 646      28.907  26.616  28.774  1.00  0.00           H  
ATOM    773  N   GLY A 647      26.327  24.565  21.826  1.00 60.86           N  
ANISOU  773  N   GLY A 647     7098   8367   7658    134   -469   1833
ATOM    774  CA  GLY A 647      26.916  23.885  20.672  1.00 60.31           C  
ANISOU  774  CA  GLY A 647     7079   8022   7815     83   -406   1916
ATOM    775  C   GLY A 647      25.912  23.655  19.526  1.00 59.52           C  
ANISOU  775  C   GLY A 647     7062   7707   7844    -28   -307   1881
ATOM    776  O   GLY A 647      26.270  22.969  18.569  1.00 62.06           O  
ANISOU  776  O   GLY A 647     7417   7827   8336    -45   -269   1891
ATOM    777  H   GLY A 647      26.442  25.568  21.865  1.00  0.00           H  
ATOM    778  HA3 GLY A 647      27.349  22.929  20.972  1.00  0.00           H  
ATOM    779  HA2 GLY A 647      27.737  24.495  20.295  1.00  0.00           H  
ATOM    780  N   HIS A 648      24.682  24.198  19.611  1.00 57.33           N  
ANISOU  780  N   HIS A 648     6811   7491   7481    -82   -277   1816
ATOM    781  CA  HIS A 648      23.622  24.060  18.604  1.00 53.86           C  
ANISOU  781  CA  HIS A 648     6438   6879   7146   -164   -203   1762
ATOM    782  C   HIS A 648      23.049  25.449  18.244  1.00 50.28           C  
ANISOU  782  C   HIS A 648     5996   6470   6637   -211   -213   1568
ATOM    783  O   HIS A 648      22.923  26.287  19.139  1.00 49.68           O  
ANISOU  783  O   HIS A 648     5876   6575   6422   -204   -254   1506
ATOM    784  CB  HIS A 648      22.503  23.152  19.157  1.00 55.98           C  
ANISOU  784  CB  HIS A 648     6711   7123   7434   -186   -130   1921
ATOM    785  CG  HIS A 648      22.881  21.697  19.292  1.00 59.32           C  
ANISOU  785  CG  HIS A 648     7109   7428   7999   -146    -94   2129
ATOM    786  ND1 HIS A 648      23.632  21.201  20.346  1.00 59.83           N  
ANISOU  786  ND1 HIS A 648     7185   7241   8306   -170    -66   2110
ATOM    787  CD2 HIS A 648      22.596  20.608  18.497  1.00 62.27           C  
ANISOU  787  CD2 HIS A 648     7436   7906   8316    -63    -85   2357
ATOM    788  CE1 HIS A 648      23.780  19.890  20.141  1.00 62.15           C  
ANISOU  788  CE1 HIS A 648     7432   7453   8729   -125    -38   2315
ATOM    789  NE2 HIS A 648      23.174  19.459  19.041  1.00 63.66           N  
ANISOU  789  NE2 HIS A 648     7593   7857   8735    -57    -40   2491
ATOM    790  H   HIS A 648      24.439  24.758  20.418  1.00  0.00           H  
ATOM    791  HA  HIS A 648      24.038  23.591  17.715  1.00  0.00           H  
ATOM    792  HB3 HIS A 648      21.632  23.197  18.502  1.00  0.00           H  
ATOM    793  HB2 HIS A 648      22.163  23.511  20.128  1.00  0.00           H  
ATOM    794  HD1 HIS A 648      24.027  21.736  21.107  1.00  0.00           H  
ATOM    795  HD2 HIS A 648      22.028  20.563  17.579  1.00  0.00           H  
ATOM    796  HE1 HIS A 648      24.338  19.245  20.804  1.00  0.00           H  
ATOM    797  N   PRO A 649      22.707  25.677  16.951  1.00 48.44           N  
ANISOU  797  N   PRO A 649     5814   6085   6506   -236   -175   1471
ATOM    798  CA  PRO A 649      22.152  26.963  16.488  1.00 46.49           C  
ANISOU  798  CA  PRO A 649     5573   5861   6228   -264   -170   1319
ATOM    799  C   PRO A 649      20.714  27.202  16.987  1.00 45.18           C  
ANISOU  799  C   PRO A 649     5417   5788   5962   -313   -164   1286
ATOM    800  O   PRO A 649      19.845  26.359  16.761  1.00 42.30           O  
ANISOU  800  O   PRO A 649     5078   5371   5622   -336   -126   1351
ATOM    801  CB  PRO A 649      22.211  26.840  14.955  1.00 46.26           C  
ANISOU  801  CB  PRO A 649     5606   5679   6290   -233   -115   1276
ATOM    802  CG  PRO A 649      22.069  25.353  14.677  1.00 48.22           C  
ANISOU  802  CG  PRO A 649     5881   5829   6612   -212   -106   1355
ATOM    803  CD  PRO A 649      22.816  24.720  15.845  1.00 48.26           C  
ANISOU  803  CD  PRO A 649     5836   5882   6616   -215   -135   1495
ATOM    804  HA  PRO A 649      22.788  27.790  16.809  1.00  0.00           H  
ATOM    805  HB3 PRO A 649      23.189  27.172  14.607  1.00  0.00           H  
ATOM    806  HB2 PRO A 649      21.461  27.437  14.435  1.00  0.00           H  
ATOM    807  HG3 PRO A 649      22.458  25.056  13.702  1.00  0.00           H  
ATOM    808  HG2 PRO A 649      21.016  25.071  14.715  1.00  0.00           H  
ATOM    809  HD2 PRO A 649      22.400  23.741  16.085  1.00  0.00           H  
ATOM    810  HD3 PRO A 649      23.870  24.597  15.592  1.00  0.00           H  
ATOM    811  N   LEU A 650      20.492  28.351  17.647  1.00 44.24           N  
ANISOU  811  N   LEU A 650     5252   5790   5765   -326   -200   1172
ATOM    812  CA  LEU A 650      19.168  28.800  18.080  1.00 44.68           C  
ANISOU  812  CA  LEU A 650     5312   5924   5737   -367   -188   1104
ATOM    813  C   LEU A 650      18.469  29.476  16.890  1.00 41.55           C  
ANISOU  813  C   LEU A 650     4966   5398   5420   -382   -155    999
ATOM    814  O   LEU A 650      18.748  30.640  16.602  1.00 39.84           O  
ANISOU  814  O   LEU A 650     4726   5146   5266   -364   -159    916
ATOM    815  CB  LEU A 650      19.321  29.712  19.320  1.00 47.31           C  
ANISOU  815  CB  LEU A 650     5559   6457   5957   -350   -256    991
ATOM    816  CG  LEU A 650      18.018  29.966  20.121  1.00 49.47           C  
ANISOU  816  CG  LEU A 650     5819   6894   6082   -363   -242    973
ATOM    817  CD1 LEU A 650      18.343  30.509  21.523  1.00 54.07           C  
ANISOU  817  CD1 LEU A 650     6298   7725   6519   -296   -332    849
ATOM    818  CD2 LEU A 650      17.001  30.884  19.414  1.00 47.70           C  
ANISOU  818  CD2 LEU A 650     5629   6578   5914   -422   -208    860
ATOM    819  H   LEU A 650      21.256  28.994  17.803  1.00  0.00           H  
ATOM    820  HA  LEU A 650      18.583  27.929  18.384  1.00  0.00           H  
ATOM    821  HB3 LEU A 650      19.800  30.657  19.059  1.00  0.00           H  
ATOM    822  HB2 LEU A 650      20.024  29.209  19.987  1.00  0.00           H  
ATOM    823  HG  LEU A 650      17.538  28.998  20.275  1.00  0.00           H  
ATOM    824 HD11 LEU A 650      17.650  30.111  22.264  1.00  0.00           H  
ATOM    825 HD12 LEU A 650      19.347  30.238  21.843  1.00  0.00           H  
ATOM    826 HD13 LEU A 650      18.283  31.597  21.552  1.00  0.00           H  
ATOM    827 HD21 LEU A 650      16.456  31.514  20.118  1.00  0.00           H  
ATOM    828 HD22 LEU A 650      17.486  31.551  18.704  1.00  0.00           H  
ATOM    829 HD23 LEU A 650      16.258  30.299  18.872  1.00  0.00           H  
ATOM    830  N   LEU A 651      17.603  28.713  16.206  1.00 41.87           N  
ANISOU  830  N   LEU A 651     5057   5370   5479   -399   -120   1008
ATOM    831  CA  LEU A 651      16.890  29.145  15.007  1.00 40.93           C  
ANISOU  831  CA  LEU A 651     4989   5160   5402   -369   -103    908
ATOM    832  C   LEU A 651      15.578  29.861  15.365  1.00 39.89           C  
ANISOU  832  C   LEU A 651     4843   5095   5216   -410   -109    805
ATOM    833  O   LEU A 651      14.865  29.429  16.272  1.00 40.31           O  
ANISOU  833  O   LEU A 651     4864   5217   5233   -465   -103    829
ATOM    834  CB  LEU A 651      16.621  27.919  14.108  1.00 41.99           C  
ANISOU  834  CB  LEU A 651     5158   5176   5617   -334    -95    921
ATOM    835  CG  LEU A 651      17.893  27.287  13.495  1.00 44.44           C  
ANISOU  835  CG  LEU A 651     5483   5410   5990   -273    -89    999
ATOM    836  CD1 LEU A 651      17.556  25.982  12.744  1.00 44.79           C  
ANISOU  836  CD1 LEU A 651     5540   5340   6138   -221   -101    950
ATOM    837  CD2 LEU A 651      18.685  28.277  12.612  1.00 42.97           C  
ANISOU  837  CD2 LEU A 651     5314   5223   5786   -197    -60    992
ATOM    838  H   LEU A 651      17.442  27.759  16.498  1.00  0.00           H  
ATOM    839  HA  LEU A 651      17.519  29.849  14.463  1.00  0.00           H  
ATOM    840  HB3 LEU A 651      15.950  28.203  13.297  1.00  0.00           H  
ATOM    841  HB2 LEU A 651      16.083  27.166  14.686  1.00  0.00           H  
ATOM    842  HG  LEU A 651      18.547  27.001  14.320  1.00  0.00           H  
ATOM    843 HD11 LEU A 651      18.200  25.167  13.077  1.00  0.00           H  
ATOM    844 HD12 LEU A 651      16.529  25.663  12.918  1.00  0.00           H  
ATOM    845 HD13 LEU A 651      17.677  26.075  11.665  1.00  0.00           H  
ATOM    846 HD21 LEU A 651      19.066  27.816  11.701  1.00  0.00           H  
ATOM    847 HD22 LEU A 651      18.079  29.131  12.307  1.00  0.00           H  
ATOM    848 HD23 LEU A 651      19.546  28.665  13.156  1.00  0.00           H  
ATOM    849  N   VAL A 652      15.288  30.933  14.613  1.00 37.82           N  
ANISOU  849  N   VAL A 652     4597   4814   4959   -372   -105    713
ATOM    850  CA  VAL A 652      14.092  31.763  14.737  1.00 36.93           C  
ANISOU  850  CA  VAL A 652     4469   4751   4809   -398   -115    600
ATOM    851  C   VAL A 652      13.583  32.156  13.337  1.00 36.72           C  
ANISOU  851  C   VAL A 652     4496   4660   4795   -307   -105    533
ATOM    852  O   VAL A 652      14.384  32.359  12.424  1.00 35.80           O  
ANISOU  852  O   VAL A 652     4416   4487   4697   -206    -72    584
ATOM    853  CB  VAL A 652      14.364  33.060  15.560  1.00 37.39           C  
ANISOU  853  CB  VAL A 652     4455   4884   4864   -425   -134    536
ATOM    854  CG1 VAL A 652      14.694  32.744  17.028  1.00 39.82           C  
ANISOU  854  CG1 VAL A 652     4701   5330   5096   -469   -168    563
ATOM    855  CG2 VAL A 652      15.422  34.018  14.970  1.00 37.53           C  
ANISOU  855  CG2 VAL A 652     4451   4806   4999   -367   -108    555
ATOM    856  H   VAL A 652      15.938  31.222  13.893  1.00  0.00           H  
ATOM    857  HA  VAL A 652      13.302  31.191  15.228  1.00  0.00           H  
ATOM    858  HB  VAL A 652      13.429  33.619  15.585  1.00  0.00           H  
ATOM    859 HG11 VAL A 652      14.716  33.651  17.632  1.00  0.00           H  
ATOM    860 HG12 VAL A 652      13.953  32.072  17.461  1.00  0.00           H  
ATOM    861 HG13 VAL A 652      15.668  32.263  17.121  1.00  0.00           H  
ATOM    862 HG21 VAL A 652      15.557  34.888  15.613  1.00  0.00           H  
ATOM    863 HG22 VAL A 652      16.393  33.533  14.878  1.00  0.00           H  
ATOM    864 HG23 VAL A 652      15.138  34.393  13.989  1.00  0.00           H  
ATOM    865  N   ALA A 653      12.252  32.269  13.207  1.00 36.44           N  
ANISOU  865  N   ALA A 653     4456   4651   4736   -320   -127    427
ATOM    866  CA  ALA A 653      11.574  32.771  12.014  1.00 36.94           C  
ANISOU  866  CA  ALA A 653     4558   4698   4779   -207   -133    346
ATOM    867  C   ALA A 653      11.267  34.262  12.208  1.00 36.65           C  
ANISOU  867  C   ALA A 653     4488   4682   4751   -204   -115    318
ATOM    868  O   ALA A 653      10.647  34.625  13.206  1.00 37.01           O  
ANISOU  868  O   ALA A 653     4473   4781   4805   -307   -133    260
ATOM    869  CB  ALA A 653      10.287  31.966  11.785  1.00 37.30           C  
ANISOU  869  CB  ALA A 653     4594   4745   4831   -204   -185    214
ATOM    870  H   ALA A 653      11.663  32.121  14.016  1.00  0.00           H  
ATOM    871  HA  ALA A 653      12.209  32.637  11.137  1.00  0.00           H  
ATOM    872  HB1 ALA A 653       9.735  32.341  10.923  1.00  0.00           H  
ATOM    873  HB2 ALA A 653      10.514  30.917  11.595  1.00  0.00           H  
ATOM    874  HB3 ALA A 653       9.626  32.008  12.650  1.00  0.00           H  
ATOM    875  N   VAL A 654      11.722  35.091  11.259  1.00 36.13           N  
ANISOU  875  N   VAL A 654     4452   4581   4692    -67    -71    365
ATOM    876  CA  VAL A 654      11.660  36.548  11.323  1.00 36.56           C  
ANISOU  876  CA  VAL A 654     4457   4605   4826    -44    -32    372
ATOM    877  C   VAL A 654      10.788  37.049  10.157  1.00 38.18           C  
ANISOU  877  C   VAL A 654     4709   4832   4966    120    -21    356
ATOM    878  O   VAL A 654      11.255  37.098   9.020  1.00 38.64           O  
ANISOU  878  O   VAL A 654     4828   4906   4946    299     20    444
ATOM    879  CB  VAL A 654      13.082  37.181  11.215  1.00 36.95           C  
ANISOU  879  CB  VAL A 654     4460   4561   5018    -14     54    517
ATOM    880  CG1 VAL A 654      13.065  38.711  11.411  1.00 37.49           C  
ANISOU  880  CG1 VAL A 654     4421   4553   5271    -35     86    495
ATOM    881  CG2 VAL A 654      14.076  36.541  12.204  1.00 37.36           C  
ANISOU  881  CG2 VAL A 654     4479   4616   5099   -128     26    529
ATOM    882  H   VAL A 654      12.217  34.708  10.462  1.00  0.00           H  
ATOM    883  HA  VAL A 654      11.213  36.878  12.260  1.00  0.00           H  
ATOM    884  HB  VAL A 654      13.489  36.990  10.221  1.00  0.00           H  
ATOM    885 HG11 VAL A 654      14.071  39.127  11.354  1.00  0.00           H  
ATOM    886 HG12 VAL A 654      12.469  39.217  10.654  1.00  0.00           H  
ATOM    887 HG13 VAL A 654      12.650  38.980  12.382  1.00  0.00           H  
ATOM    888 HG21 VAL A 654      15.031  37.067  12.209  1.00  0.00           H  
ATOM    889 HG22 VAL A 654      13.685  36.541  13.220  1.00  0.00           H  
ATOM    890 HG23 VAL A 654      14.287  35.506  11.935  1.00  0.00           H  
ATOM    891  N   LYS A 655       9.528  37.394  10.470  1.00 39.65           N  
ANISOU  891  N   LYS A 655     4858   5041   5163     83    -63    239
ATOM    892  CA  LYS A 655       8.559  38.003   9.557  1.00 41.26           C  
ANISOU  892  CA  LYS A 655     5090   5281   5305    240    -71    204
ATOM    893  C   LYS A 655       8.831  39.512   9.450  1.00 42.33           C  
ANISOU  893  C   LYS A 655     5167   5329   5586    295     17    317
ATOM    894  O   LYS A 655       8.872  40.178  10.481  1.00 40.89           O  
ANISOU  894  O   LYS A 655     4891   5089   5555    155      8    251
ATOM    895  CB  LYS A 655       7.138  37.679  10.070  1.00 41.79           C  
ANISOU  895  CB  LYS A 655     5128   5406   5341    151   -168      2
ATOM    896  CG  LYS A 655       5.999  38.258   9.213  1.00 44.46           C  
ANISOU  896  CG  LYS A 655     5480   5795   5616    308   -208    -79
ATOM    897  CD  LYS A 655       4.613  37.735   9.617  1.00 46.64           C  
ANISOU  897  CD  LYS A 655     5733   6129   5857    247   -316   -294
ATOM    898  CE  LYS A 655       3.481  38.381   8.804  1.00 50.47           C  
ANISOU  898  CE  LYS A 655     6181   6654   6339    310   -371   -428
ATOM    899  NZ  LYS A 655       2.183  37.753   9.092  1.00 54.24           N1+
ANISOU  899  NZ  LYS A 655     6605   7164   6838    243   -467   -642
ATOM    900  H   LYS A 655       9.234  37.336  11.437  1.00  0.00           H  
ATOM    901  HA  LYS A 655       8.676  37.558   8.570  1.00  0.00           H  
ATOM    902  HB3 LYS A 655       7.022  38.027  11.098  1.00  0.00           H  
ATOM    903  HB2 LYS A 655       7.028  36.594  10.106  1.00  0.00           H  
ATOM    904  HG3 LYS A 655       6.183  38.005   8.171  1.00  0.00           H  
ATOM    905  HG2 LYS A 655       6.005  39.346   9.276  1.00  0.00           H  
ATOM    906  HD3 LYS A 655       4.447  37.916  10.680  1.00  0.00           H  
ATOM    907  HD2 LYS A 655       4.586  36.653   9.481  1.00  0.00           H  
ATOM    908  HE3 LYS A 655       3.671  38.279   7.736  1.00  0.00           H  
ATOM    909  HE2 LYS A 655       3.418  39.448   9.023  1.00  0.00           H  
ATOM    910  HZ1 LYS A 655       2.207  36.776   8.834  1.00  0.00           H  
ATOM    911  HZ2 LYS A 655       1.973  37.840  10.085  1.00  0.00           H  
ATOM    912  HZ3 LYS A 655       1.454  38.223   8.576  1.00  0.00           H  
ATOM    913  N   ILE A 656       9.048  40.003   8.219  1.00 43.96           N  
ANISOU  913  N   ILE A 656     5411   5533   5757    519    105    482
ATOM    914  CA  ILE A 656       9.579  41.338   7.934  1.00 46.76           C  
ANISOU  914  CA  ILE A 656     5687   5757   6320    592    240    670
ATOM    915  C   ILE A 656       8.620  42.088   6.989  1.00 49.06           C  
ANISOU  915  C   ILE A 656     5995   6089   6554    808    274    737
ATOM    916  O   ILE A 656       8.223  41.537   5.960  1.00 49.08           O  
ANISOU  916  O   ILE A 656     6091   6233   6323   1043    278    797
ATOM    917  CB  ILE A 656      10.976  41.240   7.236  1.00 47.79           C  
ANISOU  917  CB  ILE A 656     5821   5827   6510    696    386    921
ATOM    918  CG1 ILE A 656      12.002  40.466   8.097  1.00 46.76           C  
ANISOU  918  CG1 ILE A 656     5669   5661   6433    502    344    858
ATOM    919  CG2 ILE A 656      11.582  42.602   6.838  1.00 49.07           C  
ANISOU  919  CG2 ILE A 656     5864   5810   6971    773    560   1151
ATOM    920  CD1 ILE A 656      13.187  39.903   7.307  1.00 46.53           C  
ANISOU  920  CD1 ILE A 656     5700   5660   6318    623    429   1026
ATOM    921  H   ILE A 656       8.992  39.387   7.417  1.00  0.00           H  
ATOM    922  HA  ILE A 656       9.690  41.914   8.854  1.00  0.00           H  
ATOM    923  HB  ILE A 656      10.842  40.676   6.312  1.00  0.00           H  
ATOM    924 HG13 ILE A 656      11.532  39.621   8.588  1.00  0.00           H  
ATOM    925 HG12 ILE A 656      12.369  41.102   8.901  1.00  0.00           H  
ATOM    926 HG21 ILE A 656      12.561  42.486   6.375  1.00  0.00           H  
ATOM    927 HG22 ILE A 656      10.968  43.137   6.116  1.00  0.00           H  
ATOM    928 HG23 ILE A 656      11.707  43.233   7.717  1.00  0.00           H  
ATOM    929 HD11 ILE A 656      13.697  39.133   7.886  1.00  0.00           H  
ATOM    930 HD12 ILE A 656      12.862  39.448   6.371  1.00  0.00           H  
ATOM    931 HD13 ILE A 656      13.920  40.676   7.072  1.00  0.00           H  
ATOM    932  N   LEU A 657       8.303  43.345   7.342  1.00 51.39           N  
ANISOU  932  N   LEU A 657     6189   6269   7065    754    294    719
ATOM    933  CA  LEU A 657       7.549  44.284   6.511  1.00 53.65           C  
ANISOU  933  CA  LEU A 657     6474   6570   7338    968    341    818
ATOM    934  C   LEU A 657       8.460  44.884   5.428  1.00 60.10           C  
ANISOU  934  C   LEU A 657     7276   7318   8240   1214    555   1191
ATOM    935  O   LEU A 657       9.563  45.329   5.743  1.00 62.94           O  
ANISOU  935  O   LEU A 657     7521   7476   8914   1139    689   1351
ATOM    936  CB  LEU A 657       6.969  45.397   7.415  1.00 54.51           C  
ANISOU  936  CB  LEU A 657     6458   6552   7698    831    303    683
ATOM    937  CG  LEU A 657       5.989  46.378   6.725  1.00 56.90           C  
ANISOU  937  CG  LEU A 657     6748   6857   8012   1045    340    776
ATOM    938  CD1 LEU A 657       4.696  45.698   6.231  1.00 56.24           C  
ANISOU  938  CD1 LEU A 657     6776   7005   7586   1158    192    596
ATOM    939  CD2 LEU A 657       5.678  47.575   7.638  1.00 57.50           C  
ANISOU  939  CD2 LEU A 657     6664   6745   8436    912    337    680
ATOM    940  H   LEU A 657       8.667  43.721   8.209  1.00  0.00           H  
ATOM    941  HA  LEU A 657       6.729  43.739   6.042  1.00  0.00           H  
ATOM    942  HB3 LEU A 657       7.802  45.960   7.838  1.00  0.00           H  
ATOM    943  HB2 LEU A 657       6.465  44.947   8.269  1.00  0.00           H  
ATOM    944  HG  LEU A 657       6.493  46.797   5.854  1.00  0.00           H  
ATOM    945 HD11 LEU A 657       3.801  46.205   6.593  1.00  0.00           H  
ATOM    946 HD12 LEU A 657       4.646  45.706   5.142  1.00  0.00           H  
ATOM    947 HD13 LEU A 657       4.626  44.658   6.552  1.00  0.00           H  
ATOM    948 HD21 LEU A 657       5.338  48.432   7.056  1.00  0.00           H  
ATOM    949 HD22 LEU A 657       4.902  47.330   8.363  1.00  0.00           H  
ATOM    950 HD23 LEU A 657       6.558  47.894   8.197  1.00  0.00           H  
ATOM    951  N   ARG A 658       7.960  44.929   4.184  1.00 66.16           N  
ANISOU  951  N   ARG A 658     8140   8263   8733   1527    591   1326
ATOM    952  CA  ARG A 658       8.624  45.547   3.032  1.00 74.30           C  
ANISOU  952  CA  ARG A 658     9156   9277   9795   1830    825   1733
ATOM    953  C   ARG A 658       8.823  47.072   3.256  1.00 77.53           C  
ANISOU  953  C   ARG A 658     9394   9400  10662   1795    993   1948
ATOM    954  O   ARG A 658       7.864  47.728   3.663  1.00 72.38           O  
ANISOU  954  O   ARG A 658     8683   8679  10140   1721    911   1804
ATOM    955  CB  ARG A 658       7.771  45.231   1.782  1.00 77.22           C  
ANISOU  955  CB  ARG A 658     9643   9936   9759   2212    798   1789
ATOM    956  CG  ARG A 658       6.350  45.833   1.751  1.00 80.74           C  
ANISOU  956  CG  ARG A 658    10072  10416  10189   2264    689   1652
ATOM    957  CD  ARG A 658       5.473  45.292   0.616  1.00 84.83           C  
ANISOU  957  CD  ARG A 658    10702  11265  10265   2618    577   1575
ATOM    958  NE  ARG A 658       5.916  45.787  -0.691  1.00 91.12           N  
ANISOU  958  NE  ARG A 658    11540  12220  10860   3040    776   1964
ATOM    959  CZ  ARG A 658       5.457  45.386  -1.886  1.00 92.93           C  
ANISOU  959  CZ  ARG A 658    11862  12794  10651   3443    709   1947
ATOM    960  NH1 ARG A 658       4.511  44.439  -1.986  1.00 91.89           N  
ANISOU  960  NH1 ARG A 658    11776  12854  10282   3465    431   1532
ATOM    961  NH2 ARG A 658       5.957  45.949  -2.993  1.00 98.84           N1+
ANISOU  961  NH2 ARG A 658    12640  13707  11207   3846    925   2343
ATOM    962  H   ARG A 658       7.041  44.543   4.009  1.00  0.00           H  
ATOM    963  HA  ARG A 658       9.568  45.023   2.907  1.00  0.00           H  
ATOM    964  HB3 ARG A 658       7.690  44.148   1.707  1.00  0.00           H  
ATOM    965  HB2 ARG A 658       8.314  45.538   0.888  1.00  0.00           H  
ATOM    966  HG3 ARG A 658       6.461  46.906   1.606  1.00  0.00           H  
ATOM    967  HG2 ARG A 658       5.823  45.711   2.696  1.00  0.00           H  
ATOM    968  HD3 ARG A 658       4.411  45.457   0.802  1.00  0.00           H  
ATOM    969  HD2 ARG A 658       5.614  44.212   0.565  1.00  0.00           H  
ATOM    970  HE  ARG A 658       6.650  46.495  -0.674  1.00  0.00           H  
ATOM    971 HH12 ARG A 658       4.175  44.140  -2.890  1.00  0.00           H  
ATOM    972 HH11 ARG A 658       4.129  44.018  -1.149  1.00  0.00           H  
ATOM    973 HH22 ARG A 658       5.643  45.665  -3.909  1.00  0.00           H  
ATOM    974 HH21 ARG A 658       6.652  46.690  -2.915  1.00  0.00           H  
ATOM    975  N   PRO A 659      10.044  47.622   3.035  1.00 85.45           N  
ANISOU  975  N   PRO A 659    10292  10212  11961   1838   1229   2277
ATOM    976  CA  PRO A 659      10.314  49.074   3.175  1.00 88.15           C  
ANISOU  976  CA  PRO A 659    10431  10239  12822   1836   1419   2515
ATOM    977  C   PRO A 659       9.414  50.045   2.380  1.00 89.14           C  
ANISOU  977  C   PRO A 659    10548  10390  12931   2111   1504   2722
ATOM    978  O   PRO A 659       9.220  51.171   2.835  1.00 90.66           O  
ANISOU  978  O   PRO A 659    10578  10329  13539   2014   1531   2711
ATOM    979  CB  PRO A 659      11.784  49.220   2.752  1.00 91.78           C  
ANISOU  979  CB  PRO A 659    10809  10567  13495   1938   1689   2898
ATOM    980  CG  PRO A 659      12.403  47.872   3.065  1.00 90.11           C  
ANISOU  980  CG  PRO A 659    10693  10478  13065   1767   1557   2676
ATOM    981  CD  PRO A 659      11.281  46.892   2.748  1.00 86.91           C  
ANISOU  981  CD  PRO A 659    10495  10400  12124   1794   1304   2366
ATOM    982  HA  PRO A 659      10.225  49.309   4.238  1.00  0.00           H  
ATOM    983  HB3 PRO A 659      12.291  50.037   3.266  1.00  0.00           H  
ATOM    984  HB2 PRO A 659      11.860  49.408   1.679  1.00  0.00           H  
ATOM    985  HG3 PRO A 659      12.637  47.825   4.129  1.00  0.00           H  
ATOM    986  HG2 PRO A 659      13.321  47.674   2.510  1.00  0.00           H  
ATOM    987  HD2 PRO A 659      11.290  46.613   1.694  1.00  0.00           H  
ATOM    988  HD3 PRO A 659      11.409  45.993   3.352  1.00  0.00           H  
ATOM    989  N   ASP A 660       8.875  49.594   1.233  1.00 87.79           N  
ANISOU  989  N   ASP A 660    10536  10530  12289   2465   1529   2882
ATOM    990  CA  ASP A 660       7.974  50.354   0.356  1.00 91.23           C  
ANISOU  990  CA  ASP A 660    10969  11033  12659   2777   1606   3098
ATOM    991  C   ASP A 660       6.484  50.232   0.765  1.00 86.84           C  
ANISOU  991  C   ASP A 660    10494  10642  11857   2721   1316   2692
ATOM    992  O   ASP A 660       5.631  50.693   0.005  1.00 86.58           O  
ANISOU  992  O   ASP A 660    10514  10790  11590   3033   1311   2797
ATOM    993  CB  ASP A 660       8.157  49.994  -1.149  1.00 95.32           C  
ANISOU  993  CB  ASP A 660    11595  11842  12778   3262   1793   3502
ATOM    994  CG  ASP A 660       7.950  48.521  -1.536  1.00 93.23           C  
ANISOU  994  CG  ASP A 660    11540  12013  11870   3429   1556   3209
ATOM    995  OD1 ASP A 660       8.046  47.644  -0.651  1.00 85.18           O  
ANISOU  995  OD1 ASP A 660    10580  11027  10754   3149   1351   2829
ATOM    996  OD2 ASP A 660       7.720  48.280  -2.741  1.00 95.24           O1-
ANISOU  996  OD2 ASP A 660    11879  12571  11734   3857   1573   3355
ATOM    997  H   ASP A 660       9.066  48.650   0.926  1.00  0.00           H  
ATOM    998  HA  ASP A 660       8.223  51.412   0.452  1.00  0.00           H  
ATOM    999  HB3 ASP A 660       9.169  50.270  -1.448  1.00  0.00           H  
ATOM   1000  HB2 ASP A 660       7.482  50.605  -1.751  1.00  0.00           H  
ATOM   1001  N   ALA A 661       6.185  49.614   1.925  1.00 80.32           N  
ANISOU 1001  N   ALA A 661     9665   9762  11088   2344   1087   2247
ATOM   1002  CA  ALA A 661       4.832  49.372   2.439  1.00 77.72           C  
ANISOU 1002  CA  ALA A 661     9397   9584  10548   2254    821   1843
ATOM   1003  C   ALA A 661       3.983  50.643   2.555  1.00 77.56           C  
ANISOU 1003  C   ALA A 661     9267   9423  10778   2294    831   1864
ATOM   1004  O   ALA A 661       4.480  51.676   3.008  1.00 77.80           O  
ANISOU 1004  O   ALA A 661     9133   9149  11277   2218    987   2046
ATOM   1005  CB  ALA A 661       4.903  48.691   3.816  1.00 72.06           C  
ANISOU 1005  CB  ALA A 661     8672   8819   9889   1849    633   1438
ATOM   1006  H   ALA A 661       6.939  49.259   2.497  1.00  0.00           H  
ATOM   1007  HA  ALA A 661       4.341  48.688   1.743  1.00  0.00           H  
ATOM   1008  HB1 ALA A 661       3.918  48.612   4.279  1.00  0.00           H  
ATOM   1009  HB2 ALA A 661       5.289  47.677   3.737  1.00  0.00           H  
ATOM   1010  HB3 ALA A 661       5.545  49.241   4.504  1.00  0.00           H  
ATOM   1011  N   THR A 662       2.702  50.513   2.180  1.00 77.34           N  
ANISOU 1011  N   THR A 662     9311   9602  10473   2412    656   1655
ATOM   1012  CA  THR A 662       1.685  51.548   2.351  1.00 79.38           C  
ANISOU 1012  CA  THR A 662     9472   9752  10936   2458    638   1639
ATOM   1013  C   THR A 662       1.382  51.792   3.844  1.00 75.88           C  
ANISOU 1013  C   THR A 662     8902   9091  10838   2053    520   1291
ATOM   1014  O   THR A 662       1.645  50.929   4.683  1.00 71.09           O  
ANISOU 1014  O   THR A 662     8309   8489  10213   1767    419   1034
ATOM   1015  CB  THR A 662       0.362  51.166   1.623  1.00 80.76           C  
ANISOU 1015  CB  THR A 662     9750  10234  10699   2720    466   1485
ATOM   1016  OG1 THR A 662      -0.416  50.196   2.304  1.00 75.97           O  
ANISOU 1016  OG1 THR A 662     9196   9763   9906   2485    211   1012
ATOM   1017  CG2 THR A 662       0.554  50.734   0.160  1.00 83.82           C  
ANISOU 1017  CG2 THR A 662    10263  10916  10667   3168    545   1765
ATOM   1018  H   THR A 662       2.371  49.627   1.828  1.00  0.00           H  
ATOM   1019  HA  THR A 662       2.068  52.474   1.919  1.00  0.00           H  
ATOM   1020  HB  THR A 662      -0.257  52.063   1.598  1.00  0.00           H  
ATOM   1021  HG1 THR A 662      -1.097  49.877   1.706  1.00  0.00           H  
ATOM   1022 HG21 THR A 662      -0.406  50.591  -0.337  1.00  0.00           H  
ATOM   1023 HG22 THR A 662       1.103  51.491  -0.400  1.00  0.00           H  
ATOM   1024 HG23 THR A 662       1.106  49.797   0.084  1.00  0.00           H  
ATOM   1025  N   LYS A 663       0.812  52.968   4.136  1.00 78.35           N  
ANISOU 1025  N   LYS A 663     9081   9227  11458   2057    538   1291
ATOM   1026  CA  LYS A 663       0.352  53.371   5.466  1.00 76.11           C  
ANISOU 1026  CA  LYS A 663     8665   8785  11465   1728    408    922
ATOM   1027  C   LYS A 663      -0.705  52.433   6.087  1.00 71.53           C  
ANISOU 1027  C   LYS A 663     8183   8449  10543   1552    169    495
ATOM   1028  O   LYS A 663      -0.696  52.272   7.305  1.00 68.03           O  
ANISOU 1028  O   LYS A 663     7687   7967  10194   1256     85    221
ATOM   1029  CB  LYS A 663      -0.087  54.853   5.431  1.00  0.00           C  
ATOM   1030  CG  LYS A 663      -1.060  55.237   4.296  1.00  0.00           C  
ATOM   1031  CD  LYS A 663      -1.338  56.748   4.248  1.00  0.00           C  
ATOM   1032  CE  LYS A 663      -1.978  57.192   2.924  1.00  0.00           C  
ATOM   1033  NZ  LYS A 663      -2.224  58.644   2.904  1.00  0.00           N1+
ATOM   1034  H   LYS A 663       0.647  53.634   3.395  1.00  0.00           H  
ATOM   1035  HA  LYS A 663       1.226  53.315   6.118  1.00  0.00           H  
ATOM   1036  HB2 LYS A 663      -0.511  55.138   6.395  1.00  0.00           H  
ATOM   1037  HB3 LYS A 663       0.814  55.458   5.319  1.00  0.00           H  
ATOM   1038  HG2 LYS A 663      -0.650  54.934   3.333  1.00  0.00           H  
ATOM   1039  HG3 LYS A 663      -2.000  54.695   4.410  1.00  0.00           H  
ATOM   1040  HD2 LYS A 663      -1.999  57.012   5.075  1.00  0.00           H  
ATOM   1041  HD3 LYS A 663      -0.412  57.302   4.410  1.00  0.00           H  
ATOM   1042  HE2 LYS A 663      -1.326  56.941   2.087  1.00  0.00           H  
ATOM   1043  HE3 LYS A 663      -2.923  56.671   2.764  1.00  0.00           H  
ATOM   1044  HZ1 LYS A 663      -1.353  59.138   3.038  1.00  0.00           H  
ATOM   1045  HZ2 LYS A 663      -2.624  58.907   2.015  1.00  0.00           H  
ATOM   1046  HZ3 LYS A 663      -2.866  58.889   3.645  1.00  0.00           H  
ATOM   1047  N   ASN A 664      -1.540  51.784   5.254  1.00 72.82           N  
ANISOU 1047  N   ASN A 664     8470   8867  10328   1757     67    445
ATOM   1048  CA  ASN A 664      -2.489  50.748   5.680  1.00 71.96           C  
ANISOU 1048  CA  ASN A 664     8425   8964   9950   1619   -140     64
ATOM   1049  C   ASN A 664      -1.772  49.433   6.022  1.00 67.64           C  
ANISOU 1049  C   ASN A 664     7966   8513   9221   1460   -175    -23
ATOM   1050  O   ASN A 664      -2.031  48.896   7.095  1.00 65.46           O  
ANISOU 1050  O   ASN A 664     7666   8262   8942   1197   -277   -301
ATOM   1051  CB  ASN A 664      -3.567  50.520   4.592  1.00 75.12           C  
ANISOU 1051  CB  ASN A 664     8902   9596  10041   1913   -251     15
ATOM   1052  CG  ASN A 664      -4.617  51.631   4.430  1.00 80.29           C  
ANISOU 1052  CG  ASN A 664     9463  10196  10847   1995   -293    -49
ATOM   1053  OD1 ASN A 664      -5.624  51.417   3.761  1.00 81.64           O  
ANISOU 1053  OD1 ASN A 664     9509  10131  11377   1887   -206     14
ATOM   1054  ND2 ASN A 664      -4.417  52.812   5.021  1.00 83.49           N  
ANISOU 1054  ND2 ASN A 664     9907  10812  11001   2196   -441   -204
ATOM   1055  H   ASN A 664      -1.465  51.937   4.259  1.00  0.00           H  
ATOM   1056  HA  ASN A 664      -2.979  51.125   6.581  1.00  0.00           H  
ATOM   1057  HB3 ASN A 664      -4.129  49.617   4.838  1.00  0.00           H  
ATOM   1058  HB2 ASN A 664      -3.101  50.328   3.624  1.00  0.00           H  
ATOM   1059 HD22 ASN A 664      -5.106  53.544   4.924  1.00  0.00           H  
ATOM   1060 HD21 ASN A 664      -3.587  52.976   5.571  1.00  0.00           H  
ATOM   1061  N   ALA A 665      -0.867  48.963   5.142  1.00 66.67           N  
ANISOU 1061  N   ALA A 665     7938   8454   8937   1644    -82    228
ATOM   1062  CA  ALA A 665      -0.068  47.746   5.334  1.00 64.39           C  
ANISOU 1062  CA  ALA A 665     7728   8238   8499   1524   -100    182
ATOM   1063  C   ALA A 665       0.860  47.802   6.560  1.00 61.82           C  
ANISOU 1063  C   ALA A 665     7320   7728   8440   1200    -53    133
ATOM   1064  O   ALA A 665       1.058  46.777   7.211  1.00 56.65           O  
ANISOU 1064  O   ALA A 665     6685   7129   7710    984   -138    -65
ATOM   1065  CB  ALA A 665       0.742  47.461   4.059  1.00 65.94           C  
ANISOU 1065  CB  ALA A 665     8014   8514   8523   1804     25    499
ATOM   1066  H   ALA A 665      -0.696  49.471   4.284  1.00  0.00           H  
ATOM   1067  HA  ALA A 665      -0.765  46.918   5.487  1.00  0.00           H  
ATOM   1068  HB1 ALA A 665       1.335  46.552   4.161  1.00  0.00           H  
ATOM   1069  HB2 ALA A 665       0.084  47.327   3.200  1.00  0.00           H  
ATOM   1070  HB3 ALA A 665       1.426  48.279   3.828  1.00  0.00           H  
ATOM   1071  N   ARG A 666       1.372  49.006   6.868  1.00 62.72           N  
ANISOU 1071  N   ARG A 666     7322   7621   8887   1188     81    315
ATOM   1072  CA  ARG A 666       2.153  49.315   8.061  1.00 61.53           C  
ANISOU 1072  CA  ARG A 666     7055   7295   9027    923    106    234
ATOM   1073  C   ARG A 666       1.328  49.187   9.354  1.00 60.39           C  
ANISOU 1073  C   ARG A 666     6843   7198   8904    690    -45   -134
ATOM   1074  O   ARG A 666       1.823  48.598  10.314  1.00 56.64           O  
ANISOU 1074  O   ARG A 666     6342   6745   8433    478    -92   -291
ATOM   1075  CB  ARG A 666       2.792  50.713   7.897  1.00 65.26           C  
ANISOU 1075  CB  ARG A 666     7371   7490   9933    979    267    459
ATOM   1076  CG  ARG A 666       3.665  51.137   9.089  1.00 66.01           C  
ANISOU 1076  CG  ARG A 666     7308   7400  10373    731    267    320
ATOM   1077  CD  ARG A 666       4.321  52.513   8.931  1.00 71.09           C  
ANISOU 1077  CD  ARG A 666     7763   7721  11525    790    441    554
ATOM   1078  NE  ARG A 666       5.298  52.766  10.001  1.00 72.57           N  
ANISOU 1078  NE  ARG A 666     7755   7744  12074    558    378    297
ATOM   1079  CZ  ARG A 666       6.598  52.423   9.973  1.00 72.82           C  
ANISOU 1079  CZ  ARG A 666     7715   7678  12275    457    420    321
ATOM   1080  NH1 ARG A 666       7.140  51.830   8.903  1.00 74.63           N  
ANISOU 1080  NH1 ARG A 666     8053   7935  12367    553    549    620
ATOM   1081  NH2 ARG A 666       7.382  52.681  11.026  1.00 73.72           N1+
ANISOU 1081  NH2 ARG A 666     7632   7678  12699    278    324     21
ATOM   1082  H   ARG A 666       1.182  49.786   6.251  1.00  0.00           H  
ATOM   1083  HA  ARG A 666       2.958  48.582   8.114  1.00  0.00           H  
ATOM   1084  HB3 ARG A 666       2.016  51.462   7.736  1.00  0.00           H  
ATOM   1085  HB2 ARG A 666       3.406  50.711   6.995  1.00  0.00           H  
ATOM   1086  HG3 ARG A 666       4.401  50.374   9.323  1.00  0.00           H  
ATOM   1087  HG2 ARG A 666       3.008  51.208   9.956  1.00  0.00           H  
ATOM   1088  HD3 ARG A 666       3.543  53.251   9.133  1.00  0.00           H  
ATOM   1089  HD2 ARG A 666       4.678  52.729   7.923  1.00  0.00           H  
ATOM   1090  HE  ARG A 666       4.930  53.178  10.847  1.00  0.00           H  
ATOM   1091 HH12 ARG A 666       8.140  51.634   8.903  1.00  0.00           H  
ATOM   1092 HH11 ARG A 666       6.589  51.629   8.083  1.00  0.00           H  
ATOM   1093 HH22 ARG A 666       8.365  52.435  10.975  1.00  0.00           H  
ATOM   1094 HH21 ARG A 666       7.023  53.135  11.852  1.00  0.00           H  
ATOM   1095  N   ASN A 667       0.093  49.721   9.352  1.00 61.56           N  
ANISOU 1095  N   ASN A 667     6958   7377   9054    752   -111   -258
ATOM   1096  CA  ASN A 667      -0.844  49.634  10.478  1.00 62.05           C  
ANISOU 1096  CA  ASN A 667     6953   7514   9107    569   -240   -597
ATOM   1097  C   ASN A 667      -1.370  48.208  10.704  1.00 59.30           C  
ANISOU 1097  C   ASN A 667     6701   7380   8450    475   -341   -769
ATOM   1098  O   ASN A 667      -1.548  47.845  11.863  1.00 58.73           O  
ANISOU 1098  O   ASN A 667     6573   7371   8369    279   -393   -976
ATOM   1099  CB  ASN A 667      -2.005  50.637  10.282  1.00 65.50           C  
ANISOU 1099  CB  ASN A 667     7321   7921   9643    681   -279   -671
ATOM   1100  CG  ASN A 667      -1.633  52.088  10.613  1.00 69.72           C  
ANISOU 1100  CG  ASN A 667     7673   8227  10588    630   -231   -699
ATOM   1101  OD1 ASN A 667      -0.944  52.354  11.595  1.00 71.64           O  
ANISOU 1101  OD1 ASN A 667     7806   8441  10973    434   -273   -917
ATOM   1102  ND2 ASN A 667      -2.125  53.042   9.823  1.00 73.65           N  
ANISOU 1102  ND2 ASN A 667     8121   8568  11293    827   -145   -484
ATOM   1103  H   ASN A 667      -0.248  50.189   8.523  1.00  0.00           H  
ATOM   1104  HA  ASN A 667      -0.257  49.930  11.350  1.00  0.00           H  
ATOM   1105  HB3 ASN A 667      -2.820  50.387  10.962  1.00  0.00           H  
ATOM   1106  HB2 ASN A 667      -2.419  50.560   9.275  1.00  0.00           H  
ATOM   1107 HD22 ASN A 667      -1.917  54.011  10.015  1.00  0.00           H  
ATOM   1108 HD21 ASN A 667      -2.679  52.803   9.014  1.00  0.00           H  
ATOM   1109  N   ASP A 668      -1.566  47.417   9.635  1.00 59.24           N  
ANISOU 1109  N   ASP A 668     6814   7486   8207    635   -365   -689
ATOM   1110  CA  ASP A 668      -1.938  45.997   9.716  1.00 59.71           C  
ANISOU 1110  CA  ASP A 668     6938   7696   8052    550   -450   -838
ATOM   1111  C   ASP A 668      -0.816  45.121  10.300  1.00 54.99           C  
ANISOU 1111  C   ASP A 668     6367   7087   7440    385   -404   -783
ATOM   1112  O   ASP A 668      -1.115  44.192  11.051  1.00 53.48           O  
ANISOU 1112  O   ASP A 668     6156   6966   7195    213   -442   -922
ATOM   1113  CB  ASP A 668      -2.435  45.409   8.372  1.00 62.82           C  
ANISOU 1113  CB  ASP A 668     7430   8206   8233    789   -503   -797
ATOM   1114  CG  ASP A 668      -3.591  46.174   7.715  1.00 67.66           C  
ANISOU 1114  CG  ASP A 668     8010   8881   8815    963   -588   -910
ATOM   1115  OD1 ASP A 668      -4.346  46.851   8.450  1.00 69.11           O  
ANISOU 1115  OD1 ASP A 668     8097   9018   9144    857   -612  -1048
ATOM   1116  OD2 ASP A 668      -3.740  46.009   6.485  1.00 73.15           O1-
ANISOU 1116  OD2 ASP A 668     8770   9693   9330   1229   -640   -874
ATOM   1117  H   ASP A 668      -1.446  47.796   8.705  1.00  0.00           H  
ATOM   1118  HA  ASP A 668      -2.773  45.930  10.417  1.00  0.00           H  
ATOM   1119  HB3 ASP A 668      -2.751  44.375   8.512  1.00  0.00           H  
ATOM   1120  HB2 ASP A 668      -1.598  45.406   7.671  1.00  0.00           H  
ATOM   1121  N   PHE A 669       0.449  45.456   9.985  1.00 53.45           N  
ANISOU 1121  N   PHE A 669     6202   6797   7307    450   -307   -557
ATOM   1122  CA  PHE A 669       1.638  44.801  10.533  1.00 50.59           C  
ANISOU 1122  CA  PHE A 669     5860   6418   6941    317   -268   -495
ATOM   1123  C   PHE A 669       1.827  45.131  12.028  1.00 50.18           C  
ANISOU 1123  C   PHE A 669     5696   6347   7023     99   -285   -648
ATOM   1124  O   PHE A 669       2.141  44.229  12.800  1.00 47.81           O  
ANISOU 1124  O   PHE A 669     5406   6139   6620    -38   -312   -721
ATOM   1125  CB  PHE A 669       2.867  45.204   9.687  1.00 51.74           C  
ANISOU 1125  CB  PHE A 669     6033   6453   7174    447   -147   -221
ATOM   1126  CG  PHE A 669       4.128  44.395   9.934  1.00 50.06           C  
ANISOU 1126  CG  PHE A 669     5859   6236   6925    356   -112   -140
ATOM   1127  CD1 PHE A 669       4.984  44.699  11.014  1.00 48.17           C  
ANISOU 1127  CD1 PHE A 669     5523   5906   6872    193    -89   -167
ATOM   1128  CD2 PHE A 669       4.378  43.235   9.169  1.00 49.10           C  
ANISOU 1128  CD2 PHE A 669     5854   6209   6591    452   -117    -65
ATOM   1129  CE1 PHE A 669       6.082  43.892  11.277  1.00 48.61           C  
ANISOU 1129  CE1 PHE A 669     5609   5965   6894    123    -65    -93
ATOM   1130  CE2 PHE A 669       5.499  42.458   9.429  1.00 47.95           C  
ANISOU 1130  CE2 PHE A 669     5739   6050   6428    374    -84     13
ATOM   1131  CZ  PHE A 669       6.348  42.787  10.477  1.00 47.81           C  
ANISOU 1131  CZ  PHE A 669     5634   5940   6589    207    -54     11
ATOM   1132  H   PHE A 669       0.614  46.221   9.346  1.00  0.00           H  
ATOM   1133  HA  PHE A 669       1.498  43.723  10.436  1.00  0.00           H  
ATOM   1134  HB3 PHE A 669       3.096  46.260   9.838  1.00  0.00           H  
ATOM   1135  HB2 PHE A 669       2.622  45.106   8.629  1.00  0.00           H  
ATOM   1136  HD1 PHE A 669       4.785  45.555  11.644  1.00  0.00           H  
ATOM   1137  HD2 PHE A 669       3.712  42.958   8.364  1.00  0.00           H  
ATOM   1138  HE1 PHE A 669       6.733  44.124  12.106  1.00  0.00           H  
ATOM   1139  HE2 PHE A 669       5.706  41.593   8.818  1.00  0.00           H  
ATOM   1140  HZ  PHE A 669       7.212  42.175  10.682  1.00  0.00           H  
ATOM   1141  N   LEU A 670       1.596  46.402  12.410  1.00 49.73           N  
ANISOU 1141  N   LEU A 670     5518   6181   7193     92   -272   -702
ATOM   1142  CA  LEU A 670       1.669  46.888  13.792  1.00 50.07           C  
ANISOU 1142  CA  LEU A 670     5430   6245   7349    -68   -315   -910
ATOM   1143  C   LEU A 670       0.491  46.429  14.672  1.00 49.27           C  
ANISOU 1143  C   LEU A 670     5313   6329   7078   -163   -388  -1128
ATOM   1144  O   LEU A 670       0.677  46.302  15.882  1.00 49.32           O  
ANISOU 1144  O   LEU A 670     5258   6447   7034   -276   -412  -1254
ATOM   1145  CB  LEU A 670       1.804  48.426  13.796  1.00 52.05           C  
ANISOU 1145  CB  LEU A 670     5521   6318   7937    -39   -300   -967
ATOM   1146  CG  LEU A 670       3.214  48.920  13.400  1.00 53.88           C  
ANISOU 1146  CG  LEU A 670     5686   6328   8458      5   -207   -780
ATOM   1147  CD1 LEU A 670       3.220  50.435  13.115  1.00 57.12           C  
ANISOU 1147  CD1 LEU A 670     5917   6509   9277     60   -175   -808
ATOM   1148  CD2 LEU A 670       4.289  48.516  14.435  1.00 52.45           C  
ANISOU 1148  CD2 LEU A 670     5450   6180   8297   -120   -235   -862
ATOM   1149  H   LEU A 670       1.357  47.091  11.710  1.00  0.00           H  
ATOM   1150  HA  LEU A 670       2.568  46.462  14.235  1.00  0.00           H  
ATOM   1151  HB3 LEU A 670       1.567  48.826  14.783  1.00  0.00           H  
ATOM   1152  HB2 LEU A 670       1.054  48.843  13.123  1.00  0.00           H  
ATOM   1153  HG  LEU A 670       3.473  48.432  12.460  1.00  0.00           H  
ATOM   1154 HD11 LEU A 670       3.753  50.648  12.189  1.00  0.00           H  
ATOM   1155 HD12 LEU A 670       2.212  50.837  13.003  1.00  0.00           H  
ATOM   1156 HD13 LEU A 670       3.702  51.008  13.907  1.00  0.00           H  
ATOM   1157 HD21 LEU A 670       4.958  49.338  14.692  1.00  0.00           H  
ATOM   1158 HD22 LEU A 670       3.848  48.160  15.368  1.00  0.00           H  
ATOM   1159 HD23 LEU A 670       4.913  47.710  14.047  1.00  0.00           H  
ATOM   1160  N   LYS A 671      -0.674  46.142  14.066  1.00 49.55           N  
ANISOU 1160  N   LYS A 671     5389   6410   7026    -97   -418  -1168
ATOM   1161  CA  LYS A 671      -1.788  45.454  14.720  1.00 48.25           C  
ANISOU 1161  CA  LYS A 671     5198   6401   6731   -184   -461  -1341
ATOM   1162  C   LYS A 671      -1.442  43.995  15.044  1.00 46.99           C  
ANISOU 1162  C   LYS A 671     5106   6339   6407   -271   -439  -1272
ATOM   1163  O   LYS A 671      -1.758  43.551  16.145  1.00 46.80           O  
ANISOU 1163  O   LYS A 671     5027   6444   6310   -379   -425  -1352
ATOM   1164  CB  LYS A 671      -3.065  45.539  13.862  1.00  0.00           C  
ATOM   1165  CG  LYS A 671      -3.814  46.873  14.001  1.00  0.00           C  
ATOM   1166  CD  LYS A 671      -4.994  46.968  13.024  1.00  0.00           C  
ATOM   1167  CE  LYS A 671      -5.779  48.278  13.160  1.00  0.00           C  
ATOM   1168  NZ  LYS A 671      -6.904  48.321  12.210  1.00  0.00           N1+
ATOM   1169  H   LYS A 671      -0.777  46.314  13.074  1.00  0.00           H  
ATOM   1170  HA  LYS A 671      -1.981  45.962  15.668  1.00  0.00           H  
ATOM   1171  HB2 LYS A 671      -2.827  45.334  12.818  1.00  0.00           H  
ATOM   1172  HB3 LYS A 671      -3.762  44.755  14.166  1.00  0.00           H  
ATOM   1173  HG2 LYS A 671      -4.180  46.974  15.023  1.00  0.00           H  
ATOM   1174  HG3 LYS A 671      -3.133  47.710  13.844  1.00  0.00           H  
ATOM   1175  HD2 LYS A 671      -4.622  46.872  12.003  1.00  0.00           H  
ATOM   1176  HD3 LYS A 671      -5.664  46.122  13.186  1.00  0.00           H  
ATOM   1177  HE2 LYS A 671      -6.169  48.385  14.173  1.00  0.00           H  
ATOM   1178  HE3 LYS A 671      -5.126  49.131  12.971  1.00  0.00           H  
ATOM   1179  HZ1 LYS A 671      -6.550  48.246  11.267  1.00  0.00           H  
ATOM   1180  HZ2 LYS A 671      -7.531  47.550  12.393  1.00  0.00           H  
ATOM   1181  HZ3 LYS A 671      -7.404  49.193  12.313  1.00  0.00           H  
ATOM   1182  N   GLU A 672      -0.764  43.297  14.113  1.00 45.31           N  
ANISOU 1182  N   GLU A 672     5002   6070   6141   -203   -425  -1111
ATOM   1183  CA  GLU A 672      -0.289  41.929  14.318  1.00 44.18           C  
ANISOU 1183  CA  GLU A 672     4913   5981   5891   -274   -405  -1039
ATOM   1184  C   GLU A 672       0.822  41.840  15.384  1.00 43.54           C  
ANISOU 1184  C   GLU A 672     4807   5941   5794   -376   -364   -982
ATOM   1185  O   GLU A 672       0.810  40.877  16.146  1.00 42.64           O  
ANISOU 1185  O   GLU A 672     4682   5922   5594   -465   -337   -961
ATOM   1186  CB  GLU A 672       0.110  41.289  12.973  1.00 44.60           C  
ANISOU 1186  CB  GLU A 672     5076   5972   5895   -151   -413   -913
ATOM   1187  CG  GLU A 672       0.393  39.772  13.077  1.00 46.76           C  
ANISOU 1187  CG  GLU A 672     5384   6272   6110   -220   -404   -868
ATOM   1188  CD  GLU A 672       0.811  39.123  11.758  1.00 48.94           C  
ANISOU 1188  CD  GLU A 672     5754   6507   6333    -80   -427   -789
ATOM   1189  OE1 GLU A 672       0.447  39.656  10.686  1.00 51.95           O  
ANISOU 1189  OE1 GLU A 672     6168   6891   6678     98   -472   -818
ATOM   1190  OE2 GLU A 672       1.519  38.095  11.835  1.00 46.00           O1-
ANISOU 1190  OE2 GLU A 672     5416   6119   5942   -130   -401   -700
ATOM   1191  H   GLU A 672      -0.544  43.721  13.222  1.00  0.00           H  
ATOM   1192  HA  GLU A 672      -1.140  41.358  14.693  1.00  0.00           H  
ATOM   1193  HB3 GLU A 672       0.986  41.798  12.569  1.00  0.00           H  
ATOM   1194  HB2 GLU A 672      -0.692  41.457  12.252  1.00  0.00           H  
ATOM   1195  HG3 GLU A 672      -0.495  39.255  13.440  1.00  0.00           H  
ATOM   1196  HG2 GLU A 672       1.181  39.577  13.804  1.00  0.00           H  
ATOM   1197  N   VAL A 673       1.706  42.855  15.469  1.00 43.97           N  
ANISOU 1197  N   VAL A 673     4834   5919   5953   -349   -356   -951
ATOM   1198  CA  VAL A 673       2.706  43.021  16.535  1.00 43.53           C  
ANISOU 1198  CA  VAL A 673     4718   5920   5901   -422   -351   -965
ATOM   1199  C   VAL A 673       2.060  43.082  17.935  1.00 45.36           C  
ANISOU 1199  C   VAL A 673     4848   6341   6045   -491   -373  -1141
ATOM   1200  O   VAL A 673       2.498  42.353  18.824  1.00 44.50           O  
ANISOU 1200  O   VAL A 673     4728   6382   5796   -537   -355  -1113
ATOM   1201  CB  VAL A 673       3.589  44.294  16.313  1.00 43.83           C  
ANISOU 1201  CB  VAL A 673     4681   5813   6159   -381   -354   -970
ATOM   1202  CG1 VAL A 673       4.307  44.863  17.559  1.00 44.59           C  
ANISOU 1202  CG1 VAL A 673     4661   6002   6278   -440   -396  -1102
ATOM   1203  CG2 VAL A 673       4.623  44.081  15.197  1.00 43.45           C  
ANISOU 1203  CG2 VAL A 673     4721   5614   6173   -307   -294   -743
ATOM   1204  H   VAL A 673       1.668  43.593  14.779  1.00  0.00           H  
ATOM   1205  HA  VAL A 673       3.354  42.142  16.512  1.00  0.00           H  
ATOM   1206  HB  VAL A 673       2.929  45.082  15.964  1.00  0.00           H  
ATOM   1207 HG11 VAL A 673       5.016  45.644  17.284  1.00  0.00           H  
ATOM   1208 HG12 VAL A 673       3.609  45.316  18.264  1.00  0.00           H  
ATOM   1209 HG13 VAL A 673       4.860  44.088  18.089  1.00  0.00           H  
ATOM   1210 HG21 VAL A 673       5.080  45.024  14.898  1.00  0.00           H  
ATOM   1211 HG22 VAL A 673       5.426  43.425  15.534  1.00  0.00           H  
ATOM   1212 HG23 VAL A 673       4.179  43.638  14.307  1.00  0.00           H  
ATOM   1213  N   LYS A 674       1.021  43.924  18.084  1.00 47.30           N  
ANISOU 1213  N   LYS A 674     5013   6595   6364   -473   -403  -1309
ATOM   1214  CA  LYS A 674       0.250  44.087  19.318  1.00 50.50           C  
ANISOU 1214  CA  LYS A 674     5306   7205   6676   -508   -417  -1493
ATOM   1215  C   LYS A 674      -0.549  42.835  19.711  1.00 51.42           C  
ANISOU 1215  C   LYS A 674     5457   7472   6607   -558   -348  -1405
ATOM   1216  O   LYS A 674      -0.599  42.518  20.897  1.00 51.44           O  
ANISOU 1216  O   LYS A 674     5411   7678   6453   -575   -310  -1399
ATOM   1217  CB  LYS A 674      -0.678  45.311  19.196  1.00  0.00           C  
ATOM   1218  CG  LYS A 674       0.065  46.654  19.281  1.00  0.00           C  
ATOM   1219  CD  LYS A 674      -0.888  47.848  19.137  1.00  0.00           C  
ATOM   1220  CE  LYS A 674      -0.181  49.196  19.329  1.00  0.00           C  
ATOM   1221  NZ  LYS A 674      -1.125  50.319  19.205  1.00  0.00           N1+
ATOM   1222  H   LYS A 674       0.724  44.485  17.297  1.00  0.00           H  
ATOM   1223  HA  LYS A 674       0.964  44.278  20.122  1.00  0.00           H  
ATOM   1224  HB2 LYS A 674      -1.255  45.254  18.272  1.00  0.00           H  
ATOM   1225  HB3 LYS A 674      -1.408  45.292  20.008  1.00  0.00           H  
ATOM   1226  HG2 LYS A 674       0.585  46.717  20.238  1.00  0.00           H  
ATOM   1227  HG3 LYS A 674       0.837  46.705  18.513  1.00  0.00           H  
ATOM   1228  HD2 LYS A 674      -1.352  47.818  18.150  1.00  0.00           H  
ATOM   1229  HD3 LYS A 674      -1.699  47.756  19.861  1.00  0.00           H  
ATOM   1230  HE2 LYS A 674       0.282  49.239  20.315  1.00  0.00           H  
ATOM   1231  HE3 LYS A 674       0.614  49.317  18.591  1.00  0.00           H  
ATOM   1232  HZ1 LYS A 674      -1.545  50.309  18.287  1.00  0.00           H  
ATOM   1233  HZ2 LYS A 674      -1.849  50.230  19.905  1.00  0.00           H  
ATOM   1234  HZ3 LYS A 674      -0.634  51.191  19.340  1.00  0.00           H  
ATOM   1235  N   ILE A 675      -1.133  42.139  18.720  1.00 50.12           N  
ANISOU 1235  N   ILE A 675     5357   7204   6480   -562   -330  -1336
ATOM   1236  CA  ILE A 675      -1.857  40.880  18.905  1.00 52.27           C  
ANISOU 1236  CA  ILE A 675     5633   7538   6688   -617   -259  -1246
ATOM   1237  C   ILE A 675      -0.920  39.751  19.373  1.00 50.93           C  
ANISOU 1237  C   ILE A 675     5509   7412   6427   -651   -199  -1052
ATOM   1238  O   ILE A 675      -1.197  39.149  20.406  1.00 52.79           O  
ANISOU 1238  O   ILE A 675     5686   7803   6565   -684   -112   -979
ATOM   1239  CB  ILE A 675      -2.631  40.463  17.617  1.00 51.87           C  
ANISOU 1239  CB  ILE A 675     5628   7335   6744   -591   -290  -1250
ATOM   1240  CG1 ILE A 675      -3.823  41.418  17.383  1.00 54.32           C  
ANISOU 1240  CG1 ILE A 675     5864   7648   7127   -559   -334  -1439
ATOM   1241  CG2 ILE A 675      -3.120  38.996  17.581  1.00 53.42           C  
ANISOU 1241  CG2 ILE A 675     5806   7524   6967   -652   -223  -1153
ATOM   1242  CD1 ILE A 675      -4.402  41.368  15.961  1.00 54.30           C  
ANISOU 1242  CD1 ILE A 675     5889   7527   7213   -489   -400  -1493
ATOM   1243  H   ILE A 675      -1.063  42.475  17.768  1.00  0.00           H  
ATOM   1244  HA  ILE A 675      -2.591  41.040  19.698  1.00  0.00           H  
ATOM   1245  HB  ILE A 675      -1.946  40.587  16.778  1.00  0.00           H  
ATOM   1246 HG13 ILE A 675      -3.541  42.447  17.601  1.00  0.00           H  
ATOM   1247 HG12 ILE A 675      -4.608  41.189  18.100  1.00  0.00           H  
ATOM   1248 HG21 ILE A 675      -3.721  38.797  16.693  1.00  0.00           H  
ATOM   1249 HG22 ILE A 675      -2.291  38.291  17.546  1.00  0.00           H  
ATOM   1250 HG23 ILE A 675      -3.732  38.757  18.451  1.00  0.00           H  
ATOM   1251 HD11 ILE A 675      -4.826  42.333  15.682  1.00  0.00           H  
ATOM   1252 HD12 ILE A 675      -3.639  41.122  15.221  1.00  0.00           H  
ATOM   1253 HD13 ILE A 675      -5.195  40.624  15.885  1.00  0.00           H  
ATOM   1254  N   MET A 676       0.192  39.539  18.648  1.00 48.15           N  
ANISOU 1254  N   MET A 676     5255   6932   6107   -627   -232   -949
ATOM   1255  CA  MET A 676       1.237  38.554  18.945  1.00 49.83           C  
ANISOU 1255  CA  MET A 676     5515   7164   6253   -650   -189   -770
ATOM   1256  C   MET A 676       1.935  38.748  20.303  1.00 51.83           C  
ANISOU 1256  C   MET A 676     5705   7626   6360   -646   -169   -766
ATOM   1257  O   MET A 676       2.386  37.758  20.878  1.00 51.39           O  
ANISOU 1257  O   MET A 676     5642   7678   6203   -659    -95   -611
ATOM   1258  CB  MET A 676       2.269  38.556  17.797  1.00 50.85           C  
ANISOU 1258  CB  MET A 676     5745   7131   6442   -605   -231   -688
ATOM   1259  CG  MET A 676       1.794  37.804  16.542  1.00 52.28           C  
ANISOU 1259  CG  MET A 676     5999   7167   6697   -566   -248   -654
ATOM   1260  SD  MET A 676       1.689  36.003  16.761  1.00 58.74           S  
ANISOU 1260  SD  MET A 676     6789   7972   7558   -633   -191   -575
ATOM   1261  CE  MET A 676       3.446  35.564  16.657  1.00 58.13           C  
ANISOU 1261  CE  MET A 676     6767   7898   7421   -651   -151   -370
ATOM   1262  H   MET A 676       0.346  40.095  17.815  1.00  0.00           H  
ATOM   1263  HA  MET A 676       0.756  37.576  18.992  1.00  0.00           H  
ATOM   1264  HB3 MET A 676       3.195  38.098  18.132  1.00  0.00           H  
ATOM   1265  HB2 MET A 676       2.552  39.577  17.540  1.00  0.00           H  
ATOM   1266  HG3 MET A 676       2.462  38.014  15.706  1.00  0.00           H  
ATOM   1267  HG2 MET A 676       0.811  38.165  16.241  1.00  0.00           H  
ATOM   1268  HE1 MET A 676       3.637  34.614  17.153  1.00  0.00           H  
ATOM   1269  HE2 MET A 676       3.742  35.478  15.612  1.00  0.00           H  
ATOM   1270  HE3 MET A 676       4.077  36.312  17.132  1.00  0.00           H  
ATOM   1271  N   SER A 677       1.989  39.996  20.801  1.00 50.93           N  
ANISOU 1271  N   SER A 677     5528   7575   6248   -607   -237   -943
ATOM   1272  CA ASER A 677       2.532  40.342  22.118  0.50 54.01           C  
ANISOU 1272  CA ASER A 677     5833   8197   6489   -563   -258  -1013
ATOM   1273  CA BSER A 677       2.651  40.279  21.967  0.50 53.95           C  
ANISOU 1273  CA BSER A 677     5826   8190   6482   -563   -258  -1013
ATOM   1274  C   SER A 677       1.650  39.858  23.283  1.00 55.63           C  
ANISOU 1274  C   SER A 677     5967   8671   6499   -543   -169   -989
ATOM   1275  O   SER A 677       2.188  39.553  24.347  1.00 56.41           O  
ANISOU 1275  O   SER A 677     6028   9002   6401   -480   -141   -926
ATOM   1276  CB ASER A 677       2.740  41.865  22.204  0.50 54.51           C  
ANISOU 1276  CB ASER A 677     5801   8245   6664   -519   -367  -1271
ATOM   1277  CB BSER A 677       2.959  41.773  22.152  0.50 54.40           C  
ANISOU 1277  CB BSER A 677     5786   8233   6649   -518   -368  -1271
ATOM   1278  OG ASER A 677       3.814  42.261  21.382  0.50 53.05           O  
ANISOU 1278  OG ASER A 677     5657   7816   6681   -523   -411  -1235
ATOM   1279  OG BSER A 677       1.777  42.546  22.228  0.50 54.99           O  
ANISOU 1279  OG BSER A 677     5789   8333   6770   -513   -379  -1449
ATOM   1280  H   SER A 677       1.612  40.760  20.258  1.00  0.00           H  
ATOM   1281  HA ASER A 677       3.502  39.853  22.231  0.50  0.00           H  
ATOM   1282  HA BSER A 677       3.596  39.738  22.022  0.50  0.00           H  
ATOM   1283  HB3ASER A 677       2.981  42.166  23.225  0.50  0.00           H  
ATOM   1284  HB3BSER A 677       3.569  42.123  21.319  0.50  0.00           H  
ATOM   1285  HB2ASER A 677       1.841  42.410  21.917  0.50  0.00           H  
ATOM   1286  HB2BSER A 677       3.543  41.913  23.062  0.50  0.00           H  
ATOM   1287  HG ASER A 677       3.533  42.191  20.463  0.50  0.00           H  
ATOM   1288  HG BSER A 677       2.006  43.471  22.343  0.50  0.00           H  
ATOM   1289  N   ARG A 678       0.325  39.783  23.060  1.00 51.47           N  
ANISOU 1289  N   ARG A 678     6594   6244   6716   -791    152   -845
ATOM   1290  CA  ARG A 678      -0.651  39.265  24.021  1.00 57.00           C  
ANISOU 1290  CA  ARG A 678     7392   6974   7290   -915    241   -950
ATOM   1291  C   ARG A 678      -0.684  37.729  24.066  1.00 55.46           C  
ANISOU 1291  C   ARG A 678     7320   6854   6898   -927    143   -856
ATOM   1292  O   ARG A 678      -0.982  37.183  25.128  1.00 58.61           O  
ANISOU 1292  O   ARG A 678     7861   7303   7105  -1061    136   -902
ATOM   1293  CB  ARG A 678      -2.060  39.794  23.679  1.00 58.42           C  
ANISOU 1293  CB  ARG A 678     7466   7082   7646   -903    398  -1031
ATOM   1294  CG  ARG A 678      -2.194  41.325  23.747  1.00 63.48           C  
ANISOU 1294  CG  ARG A 678     7949   7620   8550   -864    483  -1095
ATOM   1295  CD  ARG A 678      -3.589  41.823  23.337  1.00 67.10           C  
ANISOU 1295  CD  ARG A 678     8277   7985   9233   -837    608  -1153
ATOM   1296  NE  ARG A 678      -4.608  41.472  24.338  1.00 72.20           N  
ANISOU 1296  NE  ARG A 678     8979   8625   9829   -984    769  -1337
ATOM   1297  CZ  ARG A 678      -5.940  41.464  24.151  1.00 71.92           C  
ANISOU 1297  CZ  ARG A 678     8856   8516   9955   -995    894  -1418
ATOM   1298  NH1 ARG A 678      -6.486  41.793  22.972  1.00 70.69           N  
ANISOU 1298  NH1 ARG A 678     8551   8284  10024   -861    849  -1316
ATOM   1299  NH2 ARG A 678      -6.740  41.118  25.167  1.00 73.48           N1+
ANISOU 1299  NH2 ARG A 678     9118   8712  10088  -1151   1062  -1603
ATOM   1300  H   ARG A 678      -0.040  40.040  22.153  1.00  0.00           H  
ATOM   1301  HA  ARG A 678      -0.384  39.623  25.017  1.00  0.00           H  
ATOM   1302  HB3 ARG A 678      -2.789  39.349  24.358  1.00  0.00           H  
ATOM   1303  HB2 ARG A 678      -2.341  39.452  22.682  1.00  0.00           H  
ATOM   1304  HG3 ARG A 678      -1.430  41.846  23.174  1.00  0.00           H  
ATOM   1305  HG2 ARG A 678      -2.018  41.603  24.787  1.00  0.00           H  
ATOM   1306  HD3 ARG A 678      -3.878  41.262  22.447  1.00  0.00           H  
ATOM   1307  HD2 ARG A 678      -3.599  42.874  23.050  1.00  0.00           H  
ATOM   1308  HE  ARG A 678      -4.256  41.259  25.261  1.00  0.00           H  
ATOM   1309 HH12 ARG A 678      -7.487  41.759  22.841  1.00  0.00           H  
ATOM   1310 HH11 ARG A 678      -5.894  42.069  22.202  1.00  0.00           H  
ATOM   1311 HH22 ARG A 678      -7.742  41.098  25.043  1.00  0.00           H  
ATOM   1312 HH21 ARG A 678      -6.351  40.864  26.063  1.00  0.00           H  
ATOM   1313  N   LEU A 679      -0.412  37.068  22.925  1.00 51.94           N  
ANISOU 1313  N   LEU A 679     6822   6415   6495   -801     67   -724
ATOM   1314  CA  LEU A 679      -0.512  35.617  22.778  1.00 52.05           C  
ANISOU 1314  CA  LEU A 679     6924   6483   6369   -803      0   -647
ATOM   1315  C   LEU A 679       0.635  34.891  23.500  1.00 50.87           C  
ANISOU 1315  C   LEU A 679     6895   6378   6054   -865   -145   -591
ATOM   1316  O   LEU A 679       1.772  34.914  23.029  1.00 48.52           O  
ANISOU 1316  O   LEU A 679     6563   6077   5795   -795   -262   -508
ATOM   1317  CB  LEU A 679      -0.567  35.225  21.285  1.00 51.20           C  
ANISOU 1317  CB  LEU A 679     6729   6372   6349   -664    -45   -535
ATOM   1318  CG  LEU A 679      -1.796  35.741  20.501  1.00 52.07           C  
ANISOU 1318  CG  LEU A 679     6712   6429   6640   -596     49   -554
ATOM   1319  CD1 LEU A 679      -1.721  35.329  19.017  1.00 51.08           C  
ANISOU 1319  CD1 LEU A 679     6524   6317   6567   -480    -18   -434
ATOM   1320  CD2 LEU A 679      -3.143  35.348  21.130  1.00 52.89           C  
ANISOU 1320  CD2 LEU A 679     6822   6510   6762   -667    175   -660
ATOM   1321  H   LEU A 679      -0.161  37.586  22.094  1.00  0.00           H  
ATOM   1322  HA  LEU A 679      -1.445  35.312  23.247  1.00  0.00           H  
ATOM   1323  HB3 LEU A 679      -0.543  34.138  21.216  1.00  0.00           H  
ATOM   1324  HB2 LEU A 679       0.340  35.574  20.788  1.00  0.00           H  
ATOM   1325  HG  LEU A 679      -1.763  36.823  20.521  1.00  0.00           H  
ATOM   1326 HD11 LEU A 679      -1.741  36.204  18.370  1.00  0.00           H  
ATOM   1327 HD12 LEU A 679      -0.802  34.787  18.788  1.00  0.00           H  
ATOM   1328 HD13 LEU A 679      -2.552  34.686  18.725  1.00  0.00           H  
ATOM   1329 HD21 LEU A 679      -3.969  35.534  20.444  1.00  0.00           H  
ATOM   1330 HD22 LEU A 679      -3.163  34.293  21.401  1.00  0.00           H  
ATOM   1331 HD23 LEU A 679      -3.347  35.936  22.026  1.00  0.00           H  
ATOM   1332  N   LYS A 680       0.289  34.251  24.627  1.00 52.21           N  
ANISOU 1332  N   LYS A 680     7204   6583   6048  -1008   -135   -638
ATOM   1333  CA  LYS A 680       1.183  33.450  25.453  1.00 53.24           C  
ANISOU 1333  CA  LYS A 680     7462   6748   6018  -1086   -297   -565
ATOM   1334  C   LYS A 680       0.397  32.219  25.921  1.00 51.90           C  
ANISOU 1334  C   LYS A 680     7402   6609   5707  -1153   -296   -528
ATOM   1335  O   LYS A 680      -0.285  32.272  26.945  1.00 56.71           O  
ANISOU 1335  O   LYS A 680     8114   7240   6191  -1294   -187   -618
ATOM   1336  CB  LYS A 680       1.745  34.314  26.604  1.00  0.00           C  
ATOM   1337  CG  LYS A 680       2.731  33.564  27.520  1.00  0.00           C  
ATOM   1338  CD  LYS A 680       3.305  34.452  28.633  1.00  0.00           C  
ATOM   1339  CE  LYS A 680       4.273  33.685  29.547  1.00  0.00           C  
ATOM   1340  NZ  LYS A 680       4.803  34.550  30.614  1.00  0.00           N1+
ATOM   1341  H   LYS A 680      -0.668  34.307  24.954  1.00  0.00           H  
ATOM   1342  HA  LYS A 680       2.024  33.099  24.850  1.00  0.00           H  
ATOM   1343  HB2 LYS A 680       2.253  35.181  26.178  1.00  0.00           H  
ATOM   1344  HB3 LYS A 680       0.923  34.713  27.202  1.00  0.00           H  
ATOM   1345  HG2 LYS A 680       2.240  32.705  27.977  1.00  0.00           H  
ATOM   1346  HG3 LYS A 680       3.547  33.165  26.917  1.00  0.00           H  
ATOM   1347  HD2 LYS A 680       3.819  35.304  28.187  1.00  0.00           H  
ATOM   1348  HD3 LYS A 680       2.486  34.862  29.226  1.00  0.00           H  
ATOM   1349  HE2 LYS A 680       3.767  32.835  30.006  1.00  0.00           H  
ATOM   1350  HE3 LYS A 680       5.108  33.290  28.968  1.00  0.00           H  
ATOM   1351  HZ1 LYS A 680       5.300  35.328  30.204  1.00  0.00           H  
ATOM   1352  HZ2 LYS A 680       4.041  34.899  31.178  1.00  0.00           H  
ATOM   1353  HZ3 LYS A 680       5.435  34.019  31.197  1.00  0.00           H  
ATOM   1354  N   ASP A 681       0.494  31.145  25.127  1.00 48.45           N  
ANISOU 1354  N   ASP A 681     6937   6168   5302  -1059   -399   -407
ATOM   1355  CA  ASP A 681      -0.212  29.881  25.319  1.00 47.47           C  
ANISOU 1355  CA  ASP A 681     6894   6061   5080  -1102   -400   -360
ATOM   1356  C   ASP A 681       0.673  28.770  24.712  1.00 45.86           C  
ANISOU 1356  C   ASP A 681     6651   5837   4933  -1006   -565   -221
ATOM   1357  O   ASP A 681       1.247  29.005  23.644  1.00 44.12           O  
ANISOU 1357  O   ASP A 681     6303   5595   4866   -874   -594   -194
ATOM   1358  CB  ASP A 681      -1.610  29.955  24.664  1.00 45.66           C  
ANISOU 1358  CB  ASP A 681     6594   5824   4930  -1054   -225   -430
ATOM   1359  CG  ASP A 681      -2.452  28.679  24.754  1.00 47.56           C  
ANISOU 1359  CG  ASP A 681     6906   6075   5088  -1093   -210   -391
ATOM   1360  OD1 ASP A 681      -2.353  27.864  23.812  1.00 46.72           O  
ANISOU 1360  OD1 ASP A 681     6739   5960   5051   -987   -281   -303
ATOM   1361  OD2 ASP A 681      -3.186  28.548  25.757  1.00 47.00           O1-
ANISOU 1361  OD2 ASP A 681     6951   6020   4887  -1238   -115   -457
ATOM   1362  H   ASP A 681       1.072  31.190  24.299  1.00  0.00           H  
ATOM   1363  HA  ASP A 681      -0.349  29.744  26.389  1.00  0.00           H  
ATOM   1364  HB3 ASP A 681      -1.541  30.265  23.622  1.00  0.00           H  
ATOM   1365  HB2 ASP A 681      -2.182  30.748  25.140  1.00  0.00           H  
ATOM   1366  N   PRO A 682       0.772  27.585  25.368  1.00 46.39           N  
ANISOU 1366  N   PRO A 682     6827   5906   4891  -1082   -668   -136
ATOM   1367  CA  PRO A 682       1.514  26.421  24.831  1.00 46.49           C  
ANISOU 1367  CA  PRO A 682     6792   5879   4993  -1002   -828    -13
ATOM   1368  C   PRO A 682       1.164  25.936  23.412  1.00 44.39           C  
ANISOU 1368  C   PRO A 682     6379   5597   4888   -845   -767     -9
ATOM   1369  O   PRO A 682       1.991  25.237  22.826  1.00 42.90           O  
ANISOU 1369  O   PRO A 682     6106   5369   4825   -762   -868     53
ATOM   1370  CB  PRO A 682       1.244  25.302  25.850  1.00 48.80           C  
ANISOU 1370  CB  PRO A 682     7230   6171   5138  -1125   -898     64
ATOM   1371  CG  PRO A 682       0.976  26.029  27.151  1.00 50.34           C  
ANISOU 1371  CG  PRO A 682     7583   6412   5131  -1302   -847      2
ATOM   1372  CD  PRO A 682       0.235  27.279  26.698  1.00 49.23           C  
ANISOU 1372  CD  PRO A 682     7370   6297   5039  -1268   -649   -150
ATOM   1373  HA  PRO A 682       2.573  26.683  24.858  1.00  0.00           H  
ATOM   1374  HB3 PRO A 682       2.072  24.598  25.932  1.00  0.00           H  
ATOM   1375  HB2 PRO A 682       0.354  24.732  25.571  1.00  0.00           H  
ATOM   1376  HG3 PRO A 682       1.926  26.315  27.604  1.00  0.00           H  
ATOM   1377  HG2 PRO A 682       0.422  25.434  27.877  1.00  0.00           H  
ATOM   1378  HD2 PRO A 682      -0.834  27.080  26.615  1.00  0.00           H  
ATOM   1379  HD3 PRO A 682       0.388  28.070  27.432  1.00  0.00           H  
ATOM   1380  N   ASN A 683      -0.029  26.288  22.897  1.00 42.58           N  
ANISOU 1380  N   ASN A 683     6118   5395   4665   -817   -604    -83
ATOM   1381  CA  ASN A 683      -0.536  25.838  21.600  1.00 39.51           C  
ANISOU 1381  CA  ASN A 683     5612   5003   4395   -693   -554    -80
ATOM   1382  C   ASN A 683      -0.774  26.991  20.611  1.00 39.39           C  
ANISOU 1382  C   ASN A 683     5487   4999   4478   -606   -459   -138
ATOM   1383  O   ASN A 683      -1.494  26.794  19.632  1.00 38.39           O  
ANISOU 1383  O   ASN A 683     5288   4882   4414   -537   -396   -151
ATOM   1384  CB  ASN A 683      -1.800  24.962  21.782  1.00 39.06           C  
ANISOU 1384  CB  ASN A 683     5598   4955   4286   -726   -484    -89
ATOM   1385  CG  ASN A 683      -1.588  23.754  22.700  1.00 40.50           C  
ANISOU 1385  CG  ASN A 683     5887   5116   4386   -810   -594     -4
ATOM   1386  OD1 ASN A 683      -2.342  23.546  23.647  1.00 41.42           O  
ANISOU 1386  OD1 ASN A 683     6129   5244   4365   -935   -556    -13
ATOM   1387  ND2 ASN A 683      -0.562  22.950  22.416  1.00 38.22           N  
ANISOU 1387  ND2 ASN A 683     5545   4785   4189   -753   -731     79
ATOM   1388  H   ASN A 683      -0.670  26.860  23.436  1.00  0.00           H  
ATOM   1389  HA  ASN A 683       0.228  25.245  21.105  1.00  0.00           H  
ATOM   1390  HB3 ASN A 683      -2.128  24.575  20.817  1.00  0.00           H  
ATOM   1391  HB2 ASN A 683      -2.624  25.563  22.172  1.00  0.00           H  
ATOM   1392 HD22 ASN A 683      -0.379  22.133  22.980  1.00  0.00           H  
ATOM   1393 HD21 ASN A 683       0.027  23.140  21.616  1.00  0.00           H  
ATOM   1394  N   ILE A 684      -0.120  28.141  20.837  1.00 41.11           N  
ANISOU 1394  N   ILE A 684     5694   5211   4715   -617   -465   -165
ATOM   1395  CA  ILE A 684      -0.061  29.266  19.905  1.00 41.17           C  
ANISOU 1395  CA  ILE A 684     5595   5214   4832   -537   -401   -194
ATOM   1396  C   ILE A 684       1.421  29.623  19.678  1.00 41.36           C  
ANISOU 1396  C   ILE A 684     5579   5216   4918   -502   -490   -158
ATOM   1397  O   ILE A 684       2.221  29.523  20.612  1.00 40.96           O  
ANISOU 1397  O   ILE A 684     5587   5152   4823   -566   -572   -151
ATOM   1398  CB  ILE A 684      -0.797  30.519  20.472  1.00 42.58           C  
ANISOU 1398  CB  ILE A 684     5777   5384   5015   -589   -295   -283
ATOM   1399  CG1 ILE A 684      -2.276  30.235  20.820  1.00 42.58           C  
ANISOU 1399  CG1 ILE A 684     5832   5390   4953   -663   -195   -347
ATOM   1400  CG2 ILE A 684      -0.707  31.764  19.562  1.00 41.56           C  
ANISOU 1400  CG2 ILE A 684     5529   5235   5026   -501   -240   -289
ATOM   1401  CD1 ILE A 684      -3.154  29.829  19.631  1.00 42.86           C  
ANISOU 1401  CD1 ILE A 684     5790   5422   5073   -591   -135   -345
ATOM   1402  H   ILE A 684       0.449  28.232  21.668  1.00  0.00           H  
ATOM   1403  HA  ILE A 684      -0.496  28.994  18.942  1.00  0.00           H  
ATOM   1404  HB  ILE A 684      -0.318  30.789  21.416  1.00  0.00           H  
ATOM   1405 HG13 ILE A 684      -2.708  31.114  21.298  1.00  0.00           H  
ATOM   1406 HG12 ILE A 684      -2.335  29.448  21.570  1.00  0.00           H  
ATOM   1407 HG21 ILE A 684      -1.418  32.528  19.874  1.00  0.00           H  
ATOM   1408 HG22 ILE A 684       0.280  32.219  19.597  1.00  0.00           H  
ATOM   1409 HG23 ILE A 684      -0.925  31.525  18.521  1.00  0.00           H  
ATOM   1410 HD11 ILE A 684      -4.168  30.187  19.770  1.00  0.00           H  
ATOM   1411 HD12 ILE A 684      -2.798  30.230  18.683  1.00  0.00           H  
ATOM   1412 HD13 ILE A 684      -3.210  28.746  19.541  1.00  0.00           H  
ATOM   1413  N   ILE A 685       1.754  30.041  18.443  1.00 41.54           N  
ANISOU 1413  N   ILE A 685     5506   5235   5043   -412   -476   -136
ATOM   1414  CA  ILE A 685       3.077  30.533  18.042  1.00 42.12           C  
ANISOU 1414  CA  ILE A 685     5525   5278   5200   -381   -527   -119
ATOM   1415  C   ILE A 685       3.500  31.771  18.869  1.00 42.79           C  
ANISOU 1415  C   ILE A 685     5634   5346   5277   -435   -525   -164
ATOM   1416  O   ILE A 685       2.726  32.722  18.986  1.00 44.03           O  
ANISOU 1416  O   ILE A 685     5800   5511   5418   -461   -437   -216
ATOM   1417  CB  ILE A 685       3.112  30.849  16.511  1.00 43.78           C  
ANISOU 1417  CB  ILE A 685     5643   5493   5495   -303   -465   -104
ATOM   1418  CG1 ILE A 685       4.519  31.198  15.971  1.00 46.17           C  
ANISOU 1418  CG1 ILE A 685     5885   5759   5897   -277   -497    -94
ATOM   1419  CG2 ILE A 685       2.114  31.941  16.069  1.00 42.90           C  
ANISOU 1419  CG2 ILE A 685     5507   5390   5401   -292   -377   -122
ATOM   1420  CD1 ILE A 685       5.515  30.033  16.032  1.00 49.97           C  
ANISOU 1420  CD1 ILE A 685     6352   6206   6425   -276   -584    -78
ATOM   1421  H   ILE A 685       1.039  30.083  17.729  1.00  0.00           H  
ATOM   1422  HA  ILE A 685       3.777  29.721  18.247  1.00  0.00           H  
ATOM   1423  HB  ILE A 685       2.801  29.934  16.005  1.00  0.00           H  
ATOM   1424 HG13 ILE A 685       4.929  32.066  16.487  1.00  0.00           H  
ATOM   1425 HG12 ILE A 685       4.435  31.498  14.926  1.00  0.00           H  
ATOM   1426 HG21 ILE A 685       2.061  31.999  14.982  1.00  0.00           H  
ATOM   1427 HG22 ILE A 685       1.106  31.751  16.434  1.00  0.00           H  
ATOM   1428 HG23 ILE A 685       2.403  32.927  16.420  1.00  0.00           H  
ATOM   1429 HD11 ILE A 685       6.460  30.315  15.571  1.00  0.00           H  
ATOM   1430 HD12 ILE A 685       5.724  29.734  17.057  1.00  0.00           H  
ATOM   1431 HD13 ILE A 685       5.134  29.161  15.503  1.00  0.00           H  
ATOM   1432  N   ARG A 686       4.692  31.701  19.484  1.00 43.11           N  
ANISOU 1432  N   ARG A 686     5677   5355   5347   -457   -624   -152
ATOM   1433  CA  ARG A 686       5.140  32.673  20.483  1.00 45.79           C  
ANISOU 1433  CA  ARG A 686     6048   5682   5667   -524   -640   -202
ATOM   1434  C   ARG A 686       6.034  33.743  19.847  1.00 43.63           C  
ANISOU 1434  C   ARG A 686     5675   5370   5530   -470   -614   -219
ATOM   1435  O   ARG A 686       6.958  33.402  19.110  1.00 44.80           O  
ANISOU 1435  O   ARG A 686     5755   5486   5779   -416   -659   -183
ATOM   1436  CB  ARG A 686       5.898  31.952  21.619  1.00  0.00           C  
ATOM   1437  CG  ARG A 686       5.104  30.812  22.290  1.00  0.00           C  
ATOM   1438  CD  ARG A 686       5.866  30.144  23.445  1.00  0.00           C  
ATOM   1439  NE  ARG A 686       7.032  29.396  22.958  1.00  0.00           N  
ATOM   1440  CZ  ARG A 686       7.967  28.788  23.706  1.00  0.00           C  
ATOM   1441  NH1 ARG A 686       7.894  28.764  25.044  1.00  0.00           N  
ATOM   1442  NH2 ARG A 686       8.996  28.202  23.083  1.00  0.00           N1+
ATOM   1443  H   ARG A 686       5.314  30.922  19.312  1.00  0.00           H  
ATOM   1444  HA  ARG A 686       4.275  33.165  20.934  1.00  0.00           H  
ATOM   1445  HB2 ARG A 686       6.841  31.557  21.239  1.00  0.00           H  
ATOM   1446  HB3 ARG A 686       6.166  32.689  22.378  1.00  0.00           H  
ATOM   1447  HG2 ARG A 686       4.119  31.139  22.627  1.00  0.00           H  
ATOM   1448  HG3 ARG A 686       4.921  30.050  21.531  1.00  0.00           H  
ATOM   1449  HD2 ARG A 686       6.280  30.927  24.081  1.00  0.00           H  
ATOM   1450  HD3 ARG A 686       5.207  29.545  24.074  1.00  0.00           H  
ATOM   1451  HE  ARG A 686       7.186  29.402  21.952  1.00  0.00           H  
ATOM   1452 HH12 ARG A 686       8.612  28.309  25.589  1.00  0.00           H  
ATOM   1453 HH11 ARG A 686       7.125  29.217  25.515  1.00  0.00           H  
ATOM   1454 HH22 ARG A 686       9.739  27.753  23.599  1.00  0.00           H  
ATOM   1455 HH21 ARG A 686       9.049  28.256  22.071  1.00  0.00           H  
ATOM   1456  N   LEU A 687       5.770  35.013  20.192  1.00 45.04           N  
ANISOU 1456  N   LEU A 687     5842   5543   5728   -494   -533   -282
ATOM   1457  CA  LEU A 687       6.606  36.154  19.823  1.00 46.59           C  
ANISOU 1457  CA  LEU A 687     5954   5695   6053   -462   -514   -302
ATOM   1458  C   LEU A 687       7.782  36.254  20.808  1.00 46.14           C  
ANISOU 1458  C   LEU A 687     5917   5610   6002   -519   -636   -323
ATOM   1459  O   LEU A 687       7.565  36.553  21.983  1.00 46.91           O  
ANISOU 1459  O   LEU A 687     6097   5723   6001   -618   -668   -378
ATOM   1460  CB  LEU A 687       5.733  37.431  19.823  1.00 47.58           C  
ANISOU 1460  CB  LEU A 687     6049   5806   6223   -475   -390   -367
ATOM   1461  CG  LEU A 687       6.374  38.668  19.147  1.00 48.10           C  
ANISOU 1461  CG  LEU A 687     6012   5816   6446   -431   -343   -374
ATOM   1462  CD1 LEU A 687       6.482  38.495  17.615  1.00 46.40           C  
ANISOU 1462  CD1 LEU A 687     5726   5591   6310   -340   -314   -285
ATOM   1463  CD2 LEU A 687       5.633  39.967  19.534  1.00 47.83           C  
ANISOU 1463  CD2 LEU A 687     5948   5750   6474   -463   -235   -453
ATOM   1464  H   LEU A 687       4.994  35.214  20.806  1.00  0.00           H  
ATOM   1465  HA  LEU A 687       6.994  35.993  18.816  1.00  0.00           H  
ATOM   1466  HB3 LEU A 687       5.463  37.675  20.852  1.00  0.00           H  
ATOM   1467  HB2 LEU A 687       4.788  37.213  19.330  1.00  0.00           H  
ATOM   1468  HG  LEU A 687       7.389  38.770  19.533  1.00  0.00           H  
ATOM   1469 HD11 LEU A 687       5.884  39.220  17.065  1.00  0.00           H  
ATOM   1470 HD12 LEU A 687       7.512  38.611  17.283  1.00  0.00           H  
ATOM   1471 HD13 LEU A 687       6.151  37.512  17.285  1.00  0.00           H  
ATOM   1472 HD21 LEU A 687       5.352  40.577  18.675  1.00  0.00           H  
ATOM   1473 HD22 LEU A 687       4.717  39.761  20.085  1.00  0.00           H  
ATOM   1474 HD23 LEU A 687       6.256  40.589  20.176  1.00  0.00           H  
ATOM   1475  N   LEU A 688       9.000  35.991  20.311  1.00 44.81           N  
ANISOU 1475  N   LEU A 688     5675   5396   5952   -467   -704   -284
ATOM   1476  CA  LEU A 688      10.244  36.091  21.079  1.00 46.50           C  
ANISOU 1476  CA  LEU A 688     5881   5566   6219   -511   -835   -301
ATOM   1477  C   LEU A 688      10.746  37.541  21.196  1.00 45.34           C  
ANISOU 1477  C   LEU A 688     5674   5385   6167   -518   -779   -369
ATOM   1478  O   LEU A 688      11.413  37.857  22.180  1.00 46.67           O  
ANISOU 1478  O   LEU A 688     5866   5535   6331   -587   -872   -412
ATOM   1479  CB  LEU A 688      11.341  35.216  20.433  1.00 46.66           C  
ANISOU 1479  CB  LEU A 688     5819   5529   6379   -455   -925   -249
ATOM   1480  CG  LEU A 688      11.010  33.714  20.292  1.00 47.33           C  
ANISOU 1480  CG  LEU A 688     5935   5627   6421   -441   -980   -186
ATOM   1481  CD1 LEU A 688      12.158  32.996  19.565  1.00 47.75           C  
ANISOU 1481  CD1 LEU A 688     5875   5599   6668   -386  -1040   -163
ATOM   1482  CD2 LEU A 688      10.685  33.033  21.638  1.00 48.94           C  
ANISOU 1482  CD2 LEU A 688     6268   5859   6466   -538  -1113   -160
ATOM   1483  H   LEU A 688       9.101  35.770  19.329  1.00  0.00           H  
ATOM   1484  HA  LEU A 688      10.058  35.734  22.093  1.00  0.00           H  
ATOM   1485  HB3 LEU A 688      12.261  35.317  21.012  1.00  0.00           H  
ATOM   1486  HB2 LEU A 688      11.571  35.614  19.443  1.00  0.00           H  
ATOM   1487  HG  LEU A 688      10.126  33.614  19.662  1.00  0.00           H  
ATOM   1488 HD11 LEU A 688      12.101  31.913  19.674  1.00  0.00           H  
ATOM   1489 HD12 LEU A 688      12.131  33.218  18.499  1.00  0.00           H  
ATOM   1490 HD13 LEU A 688      13.133  33.315  19.937  1.00  0.00           H  
ATOM   1491 HD21 LEU A 688      11.234  32.101  21.774  1.00  0.00           H  
ATOM   1492 HD22 LEU A 688      10.932  33.665  22.491  1.00  0.00           H  
ATOM   1493 HD23 LEU A 688       9.623  32.793  21.702  1.00  0.00           H  
ATOM   1494  N   GLY A 689      10.423  38.388  20.206  1.00 44.18           N  
ANISOU 1494  N   GLY A 689     5452   5224   6110   -452   -636   -373
ATOM   1495  CA  GLY A 689      10.846  39.781  20.179  1.00 43.19           C  
ANISOU 1495  CA  GLY A 689     5255   5051   6104   -450   -573   -428
ATOM   1496  C   GLY A 689      10.369  40.436  18.880  1.00 43.73           C  
ANISOU 1496  C   GLY A 689     5247   5099   6270   -379   -431   -395
ATOM   1497  O   GLY A 689       9.727  39.806  18.039  1.00 42.98           O  
ANISOU 1497  O   GLY A 689     5157   5034   6139   -332   -386   -328
ATOM   1498  H   GLY A 689       9.875  38.061  19.421  1.00  0.00           H  
ATOM   1499  HA3 GLY A 689      11.933  39.839  20.240  1.00  0.00           H  
ATOM   1500  HA2 GLY A 689      10.429  40.316  21.035  1.00  0.00           H  
ATOM   1501  N   VAL A 690      10.684  41.729  18.735  1.00 44.13           N  
ANISOU 1501  N   VAL A 690     5228   5095   6442   -379   -368   -437
ATOM   1502  CA  VAL A 690      10.335  42.564  17.583  1.00 44.45           C  
ANISOU 1502  CA  VAL A 690     5197   5100   6591   -324   -251   -388
ATOM   1503  C   VAL A 690      11.503  43.516  17.261  1.00 45.61           C  
ANISOU 1503  C   VAL A 690     5252   5170   6906   -310   -226   -403
ATOM   1504  O   VAL A 690      12.402  43.669  18.086  1.00 43.78           O  
ANISOU 1504  O   VAL A 690     5004   4909   6720   -345   -293   -474
ATOM   1505  CB  VAL A 690       9.066  43.425  17.870  1.00 46.52           C  
ANISOU 1505  CB  VAL A 690     5454   5351   6869   -342   -166   -423
ATOM   1506  CG1 VAL A 690       7.822  42.566  18.151  1.00 46.89           C  
ANISOU 1506  CG1 VAL A 690     5579   5463   6774   -359   -169   -417
ATOM   1507  CG2 VAL A 690       9.242  44.512  18.954  1.00 47.84           C  
ANISOU 1507  CG2 VAL A 690     5606   5481   7088   -410   -157   -548
ATOM   1508  H   VAL A 690      11.215  42.197  19.456  1.00  0.00           H  
ATOM   1509  HA  VAL A 690      10.170  41.940  16.702  1.00  0.00           H  
ATOM   1510  HB  VAL A 690       8.831  43.950  16.947  1.00  0.00           H  
ATOM   1511 HG11 VAL A 690       6.931  43.185  18.228  1.00  0.00           H  
ATOM   1512 HG12 VAL A 690       7.651  41.844  17.352  1.00  0.00           H  
ATOM   1513 HG13 VAL A 690       7.916  42.017  19.087  1.00  0.00           H  
ATOM   1514 HG21 VAL A 690       8.311  45.053  19.117  1.00  0.00           H  
ATOM   1515 HG22 VAL A 690       9.549  44.081  19.907  1.00  0.00           H  
ATOM   1516 HG23 VAL A 690       9.988  45.256  18.678  1.00  0.00           H  
ATOM   1517  N   CYS A 691      11.457  44.162  16.084  1.00 47.83           N  
ANISOU 1517  N   CYS A 691     5478   5417   7277   -267   -134   -330
ATOM   1518  CA  CYS A 691      12.371  45.249  15.719  1.00 50.43           C  
ANISOU 1518  CA  CYS A 691     5717   5662   7779   -258    -76   -335
ATOM   1519  C   CYS A 691      11.495  46.349  15.104  1.00 50.69           C  
ANISOU 1519  C   CYS A 691     5714   5656   7887   -243     14   -276
ATOM   1520  O   CYS A 691      11.172  46.240  13.923  1.00 50.43           O  
ANISOU 1520  O   CYS A 691     5689   5634   7837   -219     55   -163
ATOM   1521  CB  CYS A 691      13.499  44.827  14.742  1.00 50.31           C  
ANISOU 1521  CB  CYS A 691     5673   5632   7811   -236    -54   -284
ATOM   1522  SG  CYS A 691      14.382  43.325  15.251  1.00 52.74           S  
ANISOU 1522  SG  CYS A 691     5996   5961   8079   -244   -172   -336
ATOM   1523  H   CYS A 691      10.691  43.988  15.448  1.00  0.00           H  
ATOM   1524  HA  CYS A 691      12.839  45.660  16.610  1.00  0.00           H  
ATOM   1525  HB3 CYS A 691      14.232  45.630  14.674  1.00  0.00           H  
ATOM   1526  HB2 CYS A 691      13.134  44.667  13.729  1.00  0.00           H  
ATOM   1527  HG  CYS A 691      14.951  43.844  16.345  1.00  0.00           H  
ATOM   1528  N   VAL A 692      11.072  47.342  15.909  1.00 52.19           N  
ANISOU 1528  N   VAL A 692     5866   5799   8165   -267     40   -353
ATOM   1529  CA  VAL A 692      10.063  48.333  15.503  1.00 54.37           C  
ANISOU 1529  CA  VAL A 692     6085   6012   8562   -252    115   -300
ATOM   1530  C   VAL A 692      10.475  49.810  15.656  1.00 56.99           C  
ANISOU 1530  C   VAL A 692     6309   6229   9113   -256    179   -327
ATOM   1531  O   VAL A 692       9.758  50.658  15.122  1.00 56.65           O  
ANISOU 1531  O   VAL A 692     6208   6115   9201   -236    230   -241
ATOM   1532  CB  VAL A 692       8.701  48.124  16.230  1.00 54.15           C  
ANISOU 1532  CB  VAL A 692     6076   6000   8496   -273    123   -359
ATOM   1533  CG1 VAL A 692       8.021  46.813  15.803  1.00 52.90           C  
ANISOU 1533  CG1 VAL A 692     5996   5926   8175   -252     83   -276
ATOM   1534  CG2 VAL A 692       8.778  48.247  17.764  1.00 54.00           C  
ANISOU 1534  CG2 VAL A 692     6091   6005   8421   -340    107   -529
ATOM   1535  H   VAL A 692      11.383  47.386  16.872  1.00  0.00           H  
ATOM   1536  HA  VAL A 692       9.888  48.227  14.436  1.00  0.00           H  
ATOM   1537  HB  VAL A 692       8.019  48.910  15.900  1.00  0.00           H  
ATOM   1538 HG11 VAL A 692       7.054  46.690  16.292  1.00  0.00           H  
ATOM   1539 HG12 VAL A 692       7.849  46.788  14.727  1.00  0.00           H  
ATOM   1540 HG13 VAL A 692       8.634  45.952  16.057  1.00  0.00           H  
ATOM   1541 HG21 VAL A 692       7.794  48.122  18.216  1.00  0.00           H  
ATOM   1542 HG22 VAL A 692       9.430  47.487  18.191  1.00  0.00           H  
ATOM   1543 HG23 VAL A 692       9.156  49.220  18.078  1.00  0.00           H  
ATOM   1544  N   GLN A 693      11.610  50.116  16.314  1.00 59.93           N  
ANISOU 1544  N   GLN A 693     6652   6576   9543   -283    168   -436
ATOM   1545  CA  GLN A 693      12.154  51.482  16.385  1.00 64.23           C  
ANISOU 1545  CA  GLN A 693     7087   7006  10312   -287    235   -469
ATOM   1546  C   GLN A 693      12.591  52.039  15.019  1.00 65.17           C  
ANISOU 1546  C   GLN A 693     7163   7064  10533   -251    292   -313
ATOM   1547  O   GLN A 693      12.356  53.215  14.743  1.00 67.85           O  
ANISOU 1547  O   GLN A 693     7427   7309  11041   -243    351   -260
ATOM   1548  CB  GLN A 693      13.328  51.548  17.390  1.00 65.87           C  
ANISOU 1548  CB  GLN A 693     7267   7195  10563   -320    198   -596
ATOM   1549  CG  GLN A 693      12.920  51.444  18.875  1.00 67.52           C  
ANISOU 1549  CG  GLN A 693     7488   7418  10746   -388    169   -770
ATOM   1550  CD  GLN A 693      12.013  52.585  19.342  1.00 69.58           C  
ANISOU 1550  CD  GLN A 693     7700   7623  11112   -409    262   -827
ATOM   1551  OE1 GLN A 693      10.893  52.349  19.787  1.00 67.10           O  
ANISOU 1551  OE1 GLN A 693     7445   7362  10684   -437    264   -863
ATOM   1552  NE2 GLN A 693      12.489  53.828  19.238  1.00 73.87           N  
ANISOU 1552  NE2 GLN A 693     8122   8045  11897   -398    347   -836
ATOM   1553  H   GLN A 693      12.161  49.388  16.755  1.00  0.00           H  
ATOM   1554  HA  GLN A 693      11.351  52.133  16.733  1.00  0.00           H  
ATOM   1555  HB3 GLN A 693      13.883  52.476  17.248  1.00  0.00           H  
ATOM   1556  HB2 GLN A 693      14.044  50.757  17.162  1.00  0.00           H  
ATOM   1557  HG3 GLN A 693      13.812  51.434  19.501  1.00  0.00           H  
ATOM   1558  HG2 GLN A 693      12.412  50.496  19.056  1.00  0.00           H  
ATOM   1559 HE22 GLN A 693      11.920  54.610  19.528  1.00  0.00           H  
ATOM   1560 HE21 GLN A 693      13.409  53.994  18.857  1.00  0.00           H  
ATOM   1561  N   ASP A 694      13.184  51.161  14.196  1.00 64.98           N  
ANISOU 1561  N   ASP A 694     7184   7087  10417   -240    278   -245
ATOM   1562  CA  ASP A 694      13.607  51.428  12.820  1.00 67.39           C  
ANISOU 1562  CA  ASP A 694     7478   7353  10775   -234    345   -100
ATOM   1563  C   ASP A 694      12.724  50.625  11.852  1.00 65.26           C  
ANISOU 1563  C   ASP A 694     7303   7170  10321   -229    324     28
ATOM   1564  O   ASP A 694      12.073  49.661  12.259  1.00 63.88           O  
ANISOU 1564  O   ASP A 694     7196   7088   9988   -221    260     -6
ATOM   1565  CB  ASP A 694      15.094  51.053  12.570  1.00 71.98           C  
ANISOU 1565  CB  ASP A 694     8035   7915  11399   -247    378   -137
ATOM   1566  CG  ASP A 694      16.092  51.518  13.638  1.00 76.21           C  
ANISOU 1566  CG  ASP A 694     8487   8386  12083   -255    361   -292
ATOM   1567  OD1 ASP A 694      15.891  52.622  14.188  1.00 80.91           O  
ANISOU 1567  OD1 ASP A 694     9015   8909  12816   -261    384   -340
ATOM   1568  OD2 ASP A 694      17.087  50.785  13.826  1.00 76.81           O1-
ANISOU 1568  OD2 ASP A 694     8555   8476  12154   -261    320   -368
ATOM   1569  H   ASP A 694      13.313  50.214  14.518  1.00  0.00           H  
ATOM   1570  HA  ASP A 694      13.478  52.487  12.587  1.00  0.00           H  
ATOM   1571  HB3 ASP A 694      15.426  51.450  11.610  1.00  0.00           H  
ATOM   1572  HB2 ASP A 694      15.176  49.967  12.503  1.00  0.00           H  
ATOM   1573  N   ASP A 695      12.789  51.001  10.566  1.00 64.63           N  
ANISOU 1573  N   ASP A 695     7235   7062  10257   -244    375    181
ATOM   1574  CA  ASP A 695      12.349  50.171   9.441  1.00 64.23           C  
ANISOU 1574  CA  ASP A 695     7285   7102  10016   -262    364    298
ATOM   1575  C   ASP A 695      13.528  49.287   8.972  1.00 63.53           C  
ANISOU 1575  C   ASP A 695     7224   7055   9859   -285    411    237
ATOM   1576  O   ASP A 695      14.673  49.738   9.052  1.00 63.91           O  
ANISOU 1576  O   ASP A 695     7204   7035  10043   -292    464    163
ATOM   1577  CB  ASP A 695      11.800  51.013   8.264  1.00 65.62           C  
ANISOU 1577  CB  ASP A 695     7480   7234  10217   -296    392    488
ATOM   1578  CG  ASP A 695      10.607  51.908   8.622  1.00 67.42           C  
ANISOU 1578  CG  ASP A 695     7656   7394  10563   -270    333    559
ATOM   1579  OD1 ASP A 695       9.900  51.593   9.607  1.00 64.31           O  
ANISOU 1579  OD1 ASP A 695     7250   7028  10154   -234    277    474
ATOM   1580  OD2 ASP A 695      10.355  52.847   7.839  1.00 70.36           O1-
ANISOU 1580  OD2 ASP A 695     7996   7675  11061   -292    347    699
ATOM   1581  H   ASP A 695      13.335  51.814  10.321  1.00  0.00           H  
ATOM   1582  HA  ASP A 695      11.533  49.547   9.798  1.00  0.00           H  
ATOM   1583  HB3 ASP A 695      11.500  50.366   7.440  1.00  0.00           H  
ATOM   1584  HB2 ASP A 695      12.601  51.657   7.899  1.00  0.00           H  
ATOM   1585  N   PRO A 696      13.258  48.062   8.462  1.00 61.79           N  
ANISOU 1585  N   PRO A 696     7088   6936   9452   -298    394    253
ATOM   1586  CA  PRO A 696      11.936  47.422   8.325  1.00 59.78           C  
ANISOU 1586  CA  PRO A 696     6910   6768   9033   -289    324    320
ATOM   1587  C   PRO A 696      11.394  46.868   9.655  1.00 55.95           C  
ANISOU 1587  C   PRO A 696     6418   6316   8520   -243    235    215
ATOM   1588  O   PRO A 696      12.165  46.329  10.451  1.00 55.54           O  
ANISOU 1588  O   PRO A 696     6347   6270   8485   -232    212     92
ATOM   1589  CB  PRO A 696      12.213  46.288   7.329  1.00 60.78           C  
ANISOU 1589  CB  PRO A 696     7113   6979   9000   -330    364    327
ATOM   1590  CG  PRO A 696      13.654  45.880   7.589  1.00 61.64           C  
ANISOU 1590  CG  PRO A 696     7161   7049   9209   -328    412    193
ATOM   1591  CD  PRO A 696      14.322  47.210   7.921  1.00 61.80           C  
ANISOU 1591  CD  PRO A 696     7099   6959   9421   -329    459    192
ATOM   1592  HA  PRO A 696      11.205  48.106   7.891  1.00  0.00           H  
ATOM   1593  HB3 PRO A 696      12.115  46.667   6.311  1.00  0.00           H  
ATOM   1594  HB2 PRO A 696      11.522  45.454   7.430  1.00  0.00           H  
ATOM   1595  HG3 PRO A 696      14.116  45.359   6.750  1.00  0.00           H  
ATOM   1596  HG2 PRO A 696      13.695  45.219   8.456  1.00  0.00           H  
ATOM   1597  HD2 PRO A 696      15.151  47.079   8.619  1.00  0.00           H  
ATOM   1598  HD3 PRO A 696      14.710  47.674   7.013  1.00  0.00           H  
ATOM   1599  N   LEU A 697      10.073  47.001   9.860  1.00 53.65           N  
ANISOU 1599  N   LEU A 697     6147   6044   8192   -227    182    267
ATOM   1600  CA  LEU A 697       9.358  46.446  11.014  1.00 51.48           C  
ANISOU 1600  CA  LEU A 697     5880   5805   7873   -202    120    167
ATOM   1601  C   LEU A 697       9.419  44.907  11.001  1.00 49.45           C  
ANISOU 1601  C   LEU A 697     5696   5646   7445   -204     85    134
ATOM   1602  O   LEU A 697       9.207  44.317   9.943  1.00 50.01           O  
ANISOU 1602  O   LEU A 697     5819   5769   7413   -220    102    212
ATOM   1603  CB  LEU A 697       7.891  46.931  11.015  1.00 50.40           C  
ANISOU 1603  CB  LEU A 697     5734   5653   7762   -189     89    222
ATOM   1604  CG  LEU A 697       7.698  48.463  11.033  1.00 52.06           C  
ANISOU 1604  CG  LEU A 697     5854   5745   8182   -185    117    275
ATOM   1605  CD1 LEU A 697       6.208  48.825  11.063  1.00 53.08           C  
ANISOU 1605  CD1 LEU A 697     5956   5846   8364   -171     76    325
ATOM   1606  CD2 LEU A 697       8.417  49.154  12.196  1.00 53.43           C  
ANISOU 1606  CD2 LEU A 697     5950   5844   8506   -188    158    134
ATOM   1607  H   LEU A 697       9.502  47.454   9.161  1.00  0.00           H  
ATOM   1608  HA  LEU A 697       9.845  46.815  11.913  1.00  0.00           H  
ATOM   1609  HB3 LEU A 697       7.389  46.514  11.889  1.00  0.00           H  
ATOM   1610  HB2 LEU A 697       7.371  46.518  10.150  1.00  0.00           H  
ATOM   1611  HG  LEU A 697       8.106  48.866  10.105  1.00  0.00           H  
ATOM   1612 HD11 LEU A 697       6.044  49.725  10.478  1.00  0.00           H  
ATOM   1613 HD12 LEU A 697       5.572  48.035  10.663  1.00  0.00           H  
ATOM   1614 HD13 LEU A 697       5.869  49.036  12.076  1.00  0.00           H  
ATOM   1615 HD21 LEU A 697       8.061  50.174  12.339  1.00  0.00           H  
ATOM   1616 HD22 LEU A 697       8.234  48.617  13.124  1.00  0.00           H  
ATOM   1617 HD23 LEU A 697       9.491  49.209  12.024  1.00  0.00           H  
ATOM   1618  N   CYS A 698       9.727  44.296  12.158  1.00 47.49           N  
ANISOU 1618  N   CYS A 698     5455   5418   7169   -199     36     19
ATOM   1619  CA  CYS A 698       9.944  42.851  12.284  1.00 47.35           C  
ANISOU 1619  CA  CYS A 698     5493   5472   7026   -199    -10    -13
ATOM   1620  C   CYS A 698       9.137  42.265  13.452  1.00 45.95           C  
ANISOU 1620  C   CYS A 698     5357   5334   6767   -201    -81    -79
ATOM   1621  O   CYS A 698       8.933  42.937  14.463  1.00 45.19           O  
ANISOU 1621  O   CYS A 698     5244   5205   6718   -217    -94   -149
ATOM   1622  CB  CYS A 698      11.430  42.497  12.502  1.00 49.21           C  
ANISOU 1622  CB  CYS A 698     5691   5676   7330   -206    -14    -79
ATOM   1623  SG  CYS A 698      12.455  43.000  11.092  1.00 52.27           S  
ANISOU 1623  SG  CYS A 698     6029   6011   7818   -224    100    -32
ATOM   1624  H   CYS A 698       9.897  44.849  12.988  1.00  0.00           H  
ATOM   1625  HA  CYS A 698       9.611  42.355  11.374  1.00  0.00           H  
ATOM   1626  HB3 CYS A 698      11.553  41.420  12.625  1.00  0.00           H  
ATOM   1627  HB2 CYS A 698      11.805  42.955  13.414  1.00  0.00           H  
ATOM   1628  HG  CYS A 698      12.179  44.306  11.178  1.00  0.00           H  
ATOM   1629  N   MET A 699       8.763  40.987  13.291  1.00 43.42           N  
ANISOU 1629  N   MET A 699     5095   5082   6319   -198   -117    -63
ATOM   1630  CA  MET A 699       8.240  40.094  14.321  1.00 43.78           C  
ANISOU 1630  CA  MET A 699     5195   5169   6270   -211   -185   -117
ATOM   1631  C   MET A 699       9.078  38.813  14.278  1.00 42.97           C  
ANISOU 1631  C   MET A 699     5109   5086   6129   -211   -241   -131
ATOM   1632  O   MET A 699       9.105  38.147  13.244  1.00 41.53           O  
ANISOU 1632  O   MET A 699     4922   4925   5930   -198   -208    -92
ATOM   1633  CB  MET A 699       6.765  39.756  14.034  1.00 44.59           C  
ANISOU 1633  CB  MET A 699     5339   5319   6283   -204   -175    -76
ATOM   1634  CG  MET A 699       5.794  40.881  14.392  1.00 46.66           C  
ANISOU 1634  CG  MET A 699     5575   5544   6607   -212   -139    -95
ATOM   1635  SD  MET A 699       4.070  40.478  14.017  1.00 45.49           S  
ANISOU 1635  SD  MET A 699     5455   5435   6392   -203   -136    -60
ATOM   1636  CE  MET A 699       4.039  40.922  12.262  1.00 45.19           C  
ANISOU 1636  CE  MET A 699     5397   5407   6364   -173   -131     79
ATOM   1637  H   MET A 699       8.957  40.537  12.404  1.00  0.00           H  
ATOM   1638  HA  MET A 699       8.330  40.542  15.313  1.00  0.00           H  
ATOM   1639  HB3 MET A 699       6.474  38.870  14.601  1.00  0.00           H  
ATOM   1640  HB2 MET A 699       6.643  39.485  12.984  1.00  0.00           H  
ATOM   1641  HG3 MET A 699       6.064  41.798  13.869  1.00  0.00           H  
ATOM   1642  HG2 MET A 699       5.865  41.093  15.458  1.00  0.00           H  
ATOM   1643  HE1 MET A 699       3.088  40.655  11.810  1.00  0.00           H  
ATOM   1644  HE2 MET A 699       4.165  41.997  12.157  1.00  0.00           H  
ATOM   1645  HE3 MET A 699       4.832  40.414  11.714  1.00  0.00           H  
ATOM   1646  N   ILE A 700       9.734  38.490  15.400  1.00 42.51           N  
ANISOU 1646  N   ILE A 700     5067   5015   6067   -237   -329   -188
ATOM   1647  CA  ILE A 700      10.602  37.324  15.542  1.00 42.53           C  
ANISOU 1647  CA  ILE A 700     5066   5008   6084   -238   -411   -197
ATOM   1648  C   ILE A 700       9.879  36.297  16.428  1.00 42.15           C  
ANISOU 1648  C   ILE A 700     5099   5005   5908   -263   -495   -195
ATOM   1649  O   ILE A 700       9.470  36.637  17.538  1.00 42.17           O  
ANISOU 1649  O   ILE A 700     5160   5021   5842   -309   -539   -225
ATOM   1650  CB  ILE A 700      11.955  37.714  16.204  1.00 42.77           C  
ANISOU 1650  CB  ILE A 700     5043   4967   6240   -255   -484   -245
ATOM   1651  CG1 ILE A 700      12.714  38.770  15.362  1.00 44.60           C  
ANISOU 1651  CG1 ILE A 700     5191   5145   6610   -236   -387   -254
ATOM   1652  CG2 ILE A 700      12.885  36.513  16.491  1.00 43.04           C  
ANISOU 1652  CG2 ILE A 700     5042   4962   6346   -252   -579   -247
ATOM   1653  CD1 ILE A 700      13.555  39.724  16.211  1.00 46.44           C  
ANISOU 1653  CD1 ILE A 700     5384   5319   6942   -262   -438   -313
ATOM   1654  H   ILE A 700       9.643  39.070  16.225  1.00  0.00           H  
ATOM   1655  HA  ILE A 700      10.817  36.877  14.571  1.00  0.00           H  
ATOM   1656  HB  ILE A 700      11.726  38.170  17.168  1.00  0.00           H  
ATOM   1657 HG13 ILE A 700      12.026  39.388  14.786  1.00  0.00           H  
ATOM   1658 HG12 ILE A 700      13.347  38.285  14.622  1.00  0.00           H  
ATOM   1659 HG21 ILE A 700      13.829  36.838  16.928  1.00  0.00           H  
ATOM   1660 HG22 ILE A 700      12.447  35.798  17.187  1.00  0.00           H  
ATOM   1661 HG23 ILE A 700      13.117  35.977  15.571  1.00  0.00           H  
ATOM   1662 HD11 ILE A 700      14.387  40.132  15.638  1.00  0.00           H  
ATOM   1663 HD12 ILE A 700      12.950  40.559  16.565  1.00  0.00           H  
ATOM   1664 HD13 ILE A 700      13.965  39.214  17.080  1.00  0.00           H  
ATOM   1665  N   THR A 701       9.736  35.069  15.911  1.00 42.58           N  
ANISOU 1665  N   THR A 701     5161   5081   5934   -244   -507   -166
ATOM   1666  CA  THR A 701       9.077  33.945  16.574  1.00 41.30           C  
ANISOU 1666  CA  THR A 701     5072   4952   5666   -268   -586   -152
ATOM   1667  C   THR A 701      10.008  32.720  16.600  1.00 43.94           C  
ANISOU 1667  C   THR A 701     5374   5238   6083   -267   -689   -143
ATOM   1668  O   THR A 701      10.990  32.666  15.860  1.00 41.28           O  
ANISOU 1668  O   THR A 701     4945   4843   5896   -241   -676   -160
ATOM   1669  CB  THR A 701       7.761  33.541  15.842  1.00 40.25           C  
ANISOU 1669  CB  THR A 701     4976   4884   5433   -249   -512   -125
ATOM   1670  OG1 THR A 701       7.970  32.879  14.606  1.00 40.53           O  
ANISOU 1670  OG1 THR A 701     4958   4922   5519   -214   -448   -111
ATOM   1671  CG2 THR A 701       6.782  34.704  15.629  1.00 41.21           C  
ANISOU 1671  CG2 THR A 701     5116   5033   5509   -251   -431   -128
ATOM   1672  H   THR A 701      10.096  34.872  14.984  1.00  0.00           H  
ATOM   1673  HA  THR A 701       8.850  34.204  17.608  1.00  0.00           H  
ATOM   1674  HB  THR A 701       7.247  32.813  16.473  1.00  0.00           H  
ATOM   1675  HG1 THR A 701       8.394  32.034  14.779  1.00  0.00           H  
ATOM   1676 HG21 THR A 701       5.857  34.352  15.174  1.00  0.00           H  
ATOM   1677 HG22 THR A 701       6.526  35.173  16.579  1.00  0.00           H  
ATOM   1678 HG23 THR A 701       7.199  35.471  14.976  1.00  0.00           H  
ATOM   1679  N   ASP A 702       9.656  31.745  17.450  1.00 44.84           N  
ANISOU 1679  N   ASP A 702     5558   5364   6113   -303   -790   -118
ATOM   1680  CA  ASP A 702      10.299  30.433  17.554  1.00 49.48           C  
ANISOU 1680  CA  ASP A 702     6115   5899   6785   -299   -895    -91
ATOM   1681  C   ASP A 702      10.116  29.611  16.261  1.00 46.74           C  
ANISOU 1681  C   ASP A 702     5697   5553   6506   -248   -790   -104
ATOM   1682  O   ASP A 702       9.009  29.570  15.723  1.00 44.92           O  
ANISOU 1682  O   ASP A 702     5493   5392   6180   -231   -671   -109
ATOM   1683  CB  ASP A 702       9.878  29.617  18.815  1.00 56.00           C  
ANISOU 1683  CB  ASP A 702     7052   6750   7474   -357  -1003    -44
ATOM   1684  CG  ASP A 702       8.426  29.725  19.326  1.00 61.24           C  
ANISOU 1684  CG  ASP A 702     7816   7505   7946   -384   -902    -57
ATOM   1685  OD1 ASP A 702       7.583  30.392  18.688  1.00 67.77           O  
ANISOU 1685  OD1 ASP A 702     8621   8363   8766   -358   -782    -94
ATOM   1686  OD2 ASP A 702       8.166  29.090  20.371  1.00 63.20           O1-
ANISOU 1686  OD2 ASP A 702     8157   7782   8073   -433   -939    -30
ATOM   1687  H   ASP A 702       8.814  31.845  18.004  1.00  0.00           H  
ATOM   1688  HA  ASP A 702      11.369  30.631  17.654  1.00  0.00           H  
ATOM   1689  HB3 ASP A 702      10.518  29.943  19.635  1.00  0.00           H  
ATOM   1690  HB2 ASP A 702      10.094  28.561  18.650  1.00  0.00           H  
ATOM   1691  N   TYR A 703      11.206  28.981  15.787  1.00 47.90           N  
ANISOU 1691  N   TYR A 703     5750   5617   6833   -232   -835   -118
ATOM   1692  CA  TYR A 703      11.199  28.140  14.588  1.00 49.26           C  
ANISOU 1692  CA  TYR A 703     5854   5783   7079   -204   -726   -156
ATOM   1693  C   TYR A 703      10.793  26.696  14.930  1.00 49.17           C  
ANISOU 1693  C   TYR A 703     5843   5743   7096   -208   -805   -132
ATOM   1694  O   TYR A 703      11.225  26.166  15.955  1.00 52.67           O  
ANISOU 1694  O   TYR A 703     6246   6093   7671   -219   -954   -103
ATOM   1695  CB  TYR A 703      12.580  28.206  13.905  1.00 50.80           C  
ANISOU 1695  CB  TYR A 703     5915   5886   7498   -191   -676   -218
ATOM   1696  CG  TYR A 703      12.682  27.450  12.591  1.00 51.38           C  
ANISOU 1696  CG  TYR A 703     5924   5957   7638   -187   -538   -283
ATOM   1697  CD1 TYR A 703      11.893  27.840  11.489  1.00 50.91           C  
ANISOU 1697  CD1 TYR A 703     5922   6003   7417   -196   -385   -296
ATOM   1698  CD2 TYR A 703      13.558  26.352  12.466  1.00 54.72           C  
ANISOU 1698  CD2 TYR A 703     6228   6268   8294   -184   -565   -333
ATOM   1699  CE1 TYR A 703      11.968  27.131  10.275  1.00 51.72           C  
ANISOU 1699  CE1 TYR A 703     5982   6115   7550   -215   -256   -365
ATOM   1700  CE2 TYR A 703      13.646  25.653  11.246  1.00 55.26           C  
ANISOU 1700  CE2 TYR A 703     6236   6333   8425   -196   -416   -418
ATOM   1701  CZ  TYR A 703      12.847  26.037  10.153  1.00 53.86           C  
ANISOU 1701  CZ  TYR A 703     6136   6279   8047   -218   -258   -437
ATOM   1702  OH  TYR A 703      12.928  25.350   8.977  1.00 58.94           O  
ANISOU 1702  OH  TYR A 703     6735   6931   8727   -252   -108   -532
ATOM   1703  H   TYR A 703      12.085  29.046  16.281  1.00  0.00           H  
ATOM   1704  HA  TYR A 703      10.467  28.547  13.886  1.00  0.00           H  
ATOM   1705  HB3 TYR A 703      13.347  27.840  14.590  1.00  0.00           H  
ATOM   1706  HB2 TYR A 703      12.834  29.245  13.697  1.00  0.00           H  
ATOM   1707  HD1 TYR A 703      11.220  28.680  11.572  1.00  0.00           H  
ATOM   1708  HD2 TYR A 703      14.167  26.042  13.303  1.00  0.00           H  
ATOM   1709  HE1 TYR A 703      11.351  27.427   9.440  1.00  0.00           H  
ATOM   1710  HE2 TYR A 703      14.325  24.820  11.147  1.00  0.00           H  
ATOM   1711  HH  TYR A 703      12.354  25.698   8.291  1.00  0.00           H  
ATOM   1712  N   MET A 704       9.977  26.097  14.048  1.00 49.52           N  
ANISOU 1712  N   MET A 704     5925   5858   7031   -201   -714   -141
ATOM   1713  CA  MET A 704       9.400  24.763  14.202  1.00 50.84           C  
ANISOU 1713  CA  MET A 704     6095   6001   7218   -205   -771   -121
ATOM   1714  C   MET A 704       9.965  23.862  13.095  1.00 50.37           C  
ANISOU 1714  C   MET A 704     5916   5887   7332   -190   -680   -200
ATOM   1715  O   MET A 704       9.526  23.946  11.947  1.00 51.84           O  
ANISOU 1715  O   MET A 704     6103   6144   7449   -191   -529   -257
ATOM   1716  CB  MET A 704       7.857  24.877  14.156  1.00 53.36           C  
ANISOU 1716  CB  MET A 704     6522   6427   7326   -213   -720    -98
ATOM   1717  CG  MET A 704       7.274  25.787  15.252  1.00 58.14           C  
ANISOU 1717  CG  MET A 704     7230   7100   7758   -233   -729    -63
ATOM   1718  SD  MET A 704       7.563  25.236  16.952  1.00 68.95           S  
ANISOU 1718  SD  MET A 704     8679   8425   9093   -290   -909      3
ATOM   1719  CE  MET A 704       7.515  26.847  17.770  1.00 65.47           C  
ANISOU 1719  CE  MET A 704     8308   8055   8511   -311   -843    -16
ATOM   1720  H   MET A 704       9.704  26.594  13.213  1.00  0.00           H  
ATOM   1721  HA  MET A 704       9.680  24.329  15.164  1.00  0.00           H  
ATOM   1722  HB3 MET A 704       7.411  23.887  14.241  1.00  0.00           H  
ATOM   1723  HB2 MET A 704       7.540  25.261  13.185  1.00  0.00           H  
ATOM   1724  HG3 MET A 704       6.197  25.881  15.137  1.00  0.00           H  
ATOM   1725  HG2 MET A 704       7.664  26.798  15.138  1.00  0.00           H  
ATOM   1726  HE1 MET A 704       7.617  26.726  18.848  1.00  0.00           H  
ATOM   1727  HE2 MET A 704       8.338  27.460  17.411  1.00  0.00           H  
ATOM   1728  HE3 MET A 704       6.583  27.371  17.560  1.00  0.00           H  
ATOM   1729  N   GLU A 705      10.971  23.053  13.467  1.00 52.54           N  
ANISOU 1729  N   GLU A 705     6090   6033   7840   -187   -777   -205
ATOM   1730  CA  GLU A 705      11.815  22.266  12.561  1.00 55.26           C  
ANISOU 1730  CA  GLU A 705     6291   6295   8410   -182   -677   -307
ATOM   1731  C   GLU A 705      11.115  21.098  11.837  1.00 52.99           C  
ANISOU 1731  C   GLU A 705     6000   6039   8094   -187   -593   -352
ATOM   1732  O   GLU A 705      11.622  20.670  10.801  1.00 54.73           O  
ANISOU 1732  O   GLU A 705     6123   6228   8442   -200   -453   -467
ATOM   1733  CB  GLU A 705      13.056  21.769  13.334  1.00 60.66           C  
ANISOU 1733  CB  GLU A 705     6838   6800   9406   -174   -822   -300
ATOM   1734  CG  GLU A 705      13.943  22.917  13.865  1.00 65.05           C  
ANISOU 1734  CG  GLU A 705     7369   7322  10024   -173   -867   -295
ATOM   1735  CD  GLU A 705      15.210  22.463  14.594  1.00 71.24           C  
ANISOU 1735  CD  GLU A 705     8040   7935  11092   -170  -1072   -255
ATOM   1736  OE1 GLU A 705      15.338  21.249  14.869  1.00 75.04           O  
ANISOU 1736  OE1 GLU A 705     8454   8309  11748   -168  -1189   -221
ATOM   1737  OE2 GLU A 705      16.040  23.358  14.867  1.00 76.44           O1-
ANISOU 1737  OE2 GLU A 705     8672   8559  11813   -171  -1126   -253
ATOM   1738  H   GLU A 705      11.268  23.060  14.433  1.00  0.00           H  
ATOM   1739  HA  GLU A 705      12.161  22.944  11.778  1.00  0.00           H  
ATOM   1740  HB3 GLU A 705      13.656  21.125  12.688  1.00  0.00           H  
ATOM   1741  HB2 GLU A 705      12.734  21.141  14.167  1.00  0.00           H  
ATOM   1742  HG3 GLU A 705      13.380  23.558  14.543  1.00  0.00           H  
ATOM   1743  HG2 GLU A 705      14.256  23.541  13.031  1.00  0.00           H  
ATOM   1744  N   ASN A 706       9.974  20.614  12.362  1.00 49.74           N  
ANISOU 1744  N   ASN A 706     5693   5688   7517   -188   -661   -276
ATOM   1745  CA  ASN A 706       9.189  19.518  11.770  1.00 50.13           C  
ANISOU 1745  CA  ASN A 706     5736   5765   7545   -193   -586   -321
ATOM   1746  C   ASN A 706       8.163  20.004  10.721  1.00 48.79           C  
ANISOU 1746  C   ASN A 706     5645   5747   7143   -206   -430   -368
ATOM   1747  O   ASN A 706       7.396  19.179  10.222  1.00 51.01           O  
ANISOU 1747  O   ASN A 706     5932   6070   7379   -217   -365   -412
ATOM   1748  CB  ASN A 706       8.500  18.702  12.889  1.00 48.28           C  
ANISOU 1748  CB  ASN A 706     5560   5501   7280   -195   -732   -220
ATOM   1749  CG  ASN A 706       9.486  18.049  13.861  1.00 50.02           C  
ANISOU 1749  CG  ASN A 706     5686   5552   7766   -194   -900   -167
ATOM   1750  OD1 ASN A 706      10.233  17.151  13.481  1.00 52.33           O  
ANISOU 1750  OD1 ASN A 706     6048   5814   8020   -212  -1075    -48
ATOM   1751  ND2 ASN A 706       9.487  18.488  15.121  1.00 50.52           N  
ANISOU 1751  ND2 ASN A 706     5587   5499   8107   -184   -850   -258
ATOM   1752  H   ASN A 706       9.604  21.024  13.208  1.00  0.00           H  
ATOM   1753  HA  ASN A 706       9.870  18.845  11.245  1.00  0.00           H  
ATOM   1754  HB3 ASN A 706       7.904  17.896  12.459  1.00  0.00           H  
ATOM   1755  HB2 ASN A 706       7.804  19.332  13.434  1.00  0.00           H  
ATOM   1756 HD22 ASN A 706      10.132  18.096  15.791  1.00  0.00           H  
ATOM   1757 HD21 ASN A 706       8.849  19.215  15.415  1.00  0.00           H  
ATOM   1758  N   GLY A 707       8.170  21.308  10.385  1.00 47.29           N  
ANISOU 1758  N   GLY A 707     5512   5633   6821   -209   -382   -354
ATOM   1759  CA  GLY A 707       7.297  21.914   9.379  1.00 44.91           C  
ANISOU 1759  CA  GLY A 707     5278   5461   6325   -229   -258   -381
ATOM   1760  C   GLY A 707       5.866  22.075   9.908  1.00 41.71           C  
ANISOU 1760  C   GLY A 707     4977   5143   5727   -220   -299   -316
ATOM   1761  O   GLY A 707       5.636  22.067  11.121  1.00 38.26           O  
ANISOU 1761  O   GLY A 707     4584   4682   5268   -206   -406   -246
ATOM   1762  H   GLY A 707       8.824  21.925  10.847  1.00  0.00           H  
ATOM   1763  HA3 GLY A 707       7.296  21.311   8.469  1.00  0.00           H  
ATOM   1764  HA2 GLY A 707       7.690  22.896   9.116  1.00  0.00           H  
ATOM   1765  N   ASP A 708       4.905  22.241   8.980  1.00 40.02           N  
ANISOU 1765  N   ASP A 708     4803   5028   5373   -241   -212   -342
ATOM   1766  CA  ASP A 708       3.478  22.325   9.308  1.00 40.20           C  
ANISOU 1766  CA  ASP A 708     4908   5125   5241   -232   -246   -286
ATOM   1767  C   ASP A 708       2.883  20.926   9.578  1.00 38.51           C  
ANISOU 1767  C   ASP A 708     4685   4896   5050   -231   -269   -308
ATOM   1768  O   ASP A 708       3.486  19.909   9.230  1.00 36.93           O  
ANISOU 1768  O   ASP A 708     4414   4645   4970   -242   -237   -376
ATOM   1769  CB  ASP A 708       2.639  23.164   8.307  1.00 42.04           C  
ANISOU 1769  CB  ASP A 708     5187   5458   5326   -255   -184   -275
ATOM   1770  CG  ASP A 708       2.723  22.755   6.840  1.00 43.05           C  
ANISOU 1770  CG  ASP A 708     5309   5647   5400   -300   -108   -346
ATOM   1771  OD1 ASP A 708       2.529  21.551   6.582  1.00 45.93           O  
ANISOU 1771  OD1 ASP A 708     5658   6008   5785   -299   -116   -385
ATOM   1772  OD2 ASP A 708       2.835  23.664   5.989  1.00 44.01           O1-
ANISOU 1772  OD2 ASP A 708     5449   5825   5448   -347    -39   -361
ATOM   1773  H   ASP A 708       5.142  22.225   7.997  1.00  0.00           H  
ATOM   1774  HA  ASP A 708       3.407  22.866  10.243  1.00  0.00           H  
ATOM   1775  HB3 ASP A 708       2.976  24.199   8.380  1.00  0.00           H  
ATOM   1776  HB2 ASP A 708       1.586  23.185   8.587  1.00  0.00           H  
ATOM   1777  N   LEU A 709       1.695  20.912  10.198  1.00 37.46           N  
ANISOU 1777  N   LEU A 709     4614   4793   4823   -222   -313   -259
ATOM   1778  CA  LEU A 709       0.934  19.715  10.551  1.00 37.25           C  
ANISOU 1778  CA  LEU A 709     4587   4743   4823   -224   -339   -266
ATOM   1779  C   LEU A 709       0.432  18.924   9.323  1.00 36.11           C  
ANISOU 1779  C   LEU A 709     4399   4636   4682   -241   -263   -352
ATOM   1780  O   LEU A 709       0.285  17.708   9.432  1.00 38.33           O  
ANISOU 1780  O   LEU A 709     4633   4864   5064   -245   -264   -391
ATOM   1781  CB  LEU A 709      -0.198  20.132  11.519  1.00 36.73           C  
ANISOU 1781  CB  LEU A 709     4598   4708   4648   -224   -370   -213
ATOM   1782  CG  LEU A 709      -1.008  18.988  12.161  1.00 35.42           C  
ANISOU 1782  CG  LEU A 709     4448   4516   4493   -234   -388   -211
ATOM   1783  CD1 LEU A 709      -0.117  18.052  12.995  1.00 36.92           C  
ANISOU 1783  CD1 LEU A 709     4612   4606   4808   -242   -456   -185
ATOM   1784  CD2 LEU A 709      -2.171  19.551  12.998  1.00 35.06           C  
ANISOU 1784  CD2 LEU A 709     4478   4488   4352   -249   -397   -172
ATOM   1785  H   LEU A 709       1.271  21.796  10.454  1.00  0.00           H  
ATOM   1786  HA  LEU A 709       1.617  19.061  11.092  1.00  0.00           H  
ATOM   1787  HB3 LEU A 709      -0.890  20.781  10.992  1.00  0.00           H  
ATOM   1788  HB2 LEU A 709       0.227  20.742  12.318  1.00  0.00           H  
ATOM   1789  HG  LEU A 709      -1.464  18.406  11.360  1.00  0.00           H  
ATOM   1790 HD11 LEU A 709      -0.644  17.637  13.852  1.00  0.00           H  
ATOM   1791 HD12 LEU A 709       0.241  17.216  12.399  1.00  0.00           H  
ATOM   1792 HD13 LEU A 709       0.758  18.573  13.373  1.00  0.00           H  
ATOM   1793 HD21 LEU A 709      -3.053  18.917  12.918  1.00  0.00           H  
ATOM   1794 HD22 LEU A 709      -1.908  19.624  14.053  1.00  0.00           H  
ATOM   1795 HD23 LEU A 709      -2.467  20.549  12.677  1.00  0.00           H  
ATOM   1796  N   ASN A 710       0.233  19.604   8.177  1.00 36.35           N  
ANISOU 1796  N   ASN A 710     4449   4756   4606   -261   -205   -377
ATOM   1797  CA  ASN A 710      -0.107  18.983   6.894  1.00 38.73           C  
ANISOU 1797  CA  ASN A 710     4727   5112   4874   -301   -136   -464
ATOM   1798  C   ASN A 710       1.054  18.122   6.360  1.00 40.46           C  
ANISOU 1798  C   ASN A 710     4866   5278   5226   -331    -58   -567
ATOM   1799  O   ASN A 710       0.836  16.942   6.095  1.00 40.33           O  
ANISOU 1799  O   ASN A 710     4798   5237   5288   -350    -20   -650
ATOM   1800  CB  ASN A 710      -0.538  20.047   5.858  1.00 39.48           C  
ANISOU 1800  CB  ASN A 710     4877   5313   4809   -334   -117   -445
ATOM   1801  CG  ASN A 710      -1.434  19.503   4.738  1.00 41.46           C  
ANISOU 1801  CG  ASN A 710     5130   5639   4982   -393    -70   -524
ATOM   1802  OD1 ASN A 710      -2.632  19.768   4.712  1.00 43.15           O  
ANISOU 1802  OD1 ASN A 710     5299   5843   5251   -438     12   -633
ATOM   1803  ND2 ASN A 710      -0.862  18.758   3.789  1.00 41.73           N  
ANISOU 1803  ND2 ASN A 710     5210   5745   4901   -402   -121   -479
ATOM   1804  H   ASN A 710       0.387  20.603   8.160  1.00  0.00           H  
ATOM   1805  HA  ASN A 710      -0.933  18.290   7.040  1.00  0.00           H  
ATOM   1806  HB3 ASN A 710       0.319  20.566   5.439  1.00  0.00           H  
ATOM   1807  HB2 ASN A 710      -1.122  20.815   6.363  1.00  0.00           H  
ATOM   1808 HD22 ASN A 710      -1.428  18.379   3.041  1.00  0.00           H  
ATOM   1809 HD21 ASN A 710       0.128  18.562   3.810  1.00  0.00           H  
ATOM   1810  N   GLN A 711       2.256  18.719   6.250  1.00 40.02           N  
ANISOU 1810  N   GLN A 711     4790   5195   5219   -339    -26   -572
ATOM   1811  CA  GLN A 711       3.514  18.064   5.866  1.00 43.34           C  
ANISOU 1811  CA  GLN A 711     5113   5536   5818   -367     54   -678
ATOM   1812  C   GLN A 711       3.885  16.882   6.772  1.00 42.47           C  
ANISOU 1812  C   GLN A 711     4918   5294   5923   -327    -10   -682
ATOM   1813  O   GLN A 711       4.291  15.835   6.266  1.00 43.53           O  
ANISOU 1813  O   GLN A 711     4966   5374   6199   -352     53   -788
ATOM   1814  CB  GLN A 711       4.663  19.097   5.874  1.00 46.17           C  
ANISOU 1814  CB  GLN A 711     5454   5858   6230   -366     73   -660
ATOM   1815  CG  GLN A 711       4.651  20.066   4.677  1.00 48.32           C  
ANISOU 1815  CG  GLN A 711     5796   6236   6326   -422    155   -661
ATOM   1816  CD  GLN A 711       5.627  21.238   4.842  1.00 53.25           C  
ANISOU 1816  CD  GLN A 711     6403   6814   7013   -414    168   -632
ATOM   1817  OE1 GLN A 711       5.924  21.676   5.952  1.00 52.12           O  
ANISOU 1817  OE1 GLN A 711     6265   6622   6916   -353     63   -540
ATOM   1818  NE2 GLN A 711       6.114  21.774   3.721  1.00 55.86           N  
ANISOU 1818  NE2 GLN A 711     6723   7166   7334   -490    306   -715
ATOM   1819  H   GLN A 711       2.335  19.706   6.476  1.00  0.00           H  
ATOM   1820  HA  GLN A 711       3.391  17.679   4.852  1.00  0.00           H  
ATOM   1821  HB3 GLN A 711       5.628  18.587   5.879  1.00  0.00           H  
ATOM   1822  HB2 GLN A 711       4.621  19.653   6.812  1.00  0.00           H  
ATOM   1823  HG3 GLN A 711       3.655  20.479   4.534  1.00  0.00           H  
ATOM   1824  HG2 GLN A 711       4.884  19.518   3.763  1.00  0.00           H  
ATOM   1825 HE22 GLN A 711       6.754  22.552   3.772  1.00  0.00           H  
ATOM   1826 HE21 GLN A 711       5.846  21.407   2.820  1.00  0.00           H  
ATOM   1827  N   PHE A 712       3.723  17.084   8.091  1.00 39.27           N  
ANISOU 1827  N   PHE A 712     4544   4838   5539   -277   -140   -563
ATOM   1828  CA  PHE A 712       4.029  16.113   9.134  1.00 40.51           C  
ANISOU 1828  CA  PHE A 712     4647   4871   5873   -252   -238   -525
ATOM   1829  C   PHE A 712       3.139  14.861   9.057  1.00 40.97           C  
ANISOU 1829  C   PHE A 712     4690   4922   5955   -258   -228   -557
ATOM   1830  O   PHE A 712       3.677  13.757   8.990  1.00 41.73           O  
ANISOU 1830  O   PHE A 712     4678   4910   6266   -263   -216   -619
ATOM   1831  CB  PHE A 712       3.975  16.819  10.503  1.00 40.57           C  
ANISOU 1831  CB  PHE A 712     4736   4863   5814   -226   -374   -386
ATOM   1832  CG  PHE A 712       4.353  15.968  11.701  1.00 41.54           C  
ANISOU 1832  CG  PHE A 712     4822   4855   6106   -219   -504   -317
ATOM   1833  CD1 PHE A 712       5.713  15.735  11.991  1.00 43.72           C  
ANISOU 1833  CD1 PHE A 712     4994   5003   6613   -212   -561   -321
ATOM   1834  CD2 PHE A 712       3.363  15.294  12.446  1.00 41.73           C  
ANISOU 1834  CD2 PHE A 712     4913   4872   6069   -226   -576   -241
ATOM   1835  CE1 PHE A 712       6.063  14.899  13.043  1.00 44.96           C  
ANISOU 1835  CE1 PHE A 712     5115   5027   6940   -211   -714   -235
ATOM   1836  CE2 PHE A 712       3.733  14.460  13.492  1.00 43.66           C  
ANISOU 1836  CE2 PHE A 712     5140   4993   6455   -235   -714   -152
ATOM   1837  CZ  PHE A 712       5.077  14.267  13.790  1.00 44.86           C  
ANISOU 1837  CZ  PHE A 712     5190   5017   6838   -227   -797   -140
ATOM   1838  H   PHE A 712       3.398  17.988   8.410  1.00  0.00           H  
ATOM   1839  HA  PHE A 712       5.059  15.789   8.975  1.00  0.00           H  
ATOM   1840  HB3 PHE A 712       2.981  17.237  10.666  1.00  0.00           H  
ATOM   1841  HB2 PHE A 712       4.656  17.672  10.487  1.00  0.00           H  
ATOM   1842  HD1 PHE A 712       6.484  16.209  11.401  1.00  0.00           H  
ATOM   1843  HD2 PHE A 712       2.317  15.428  12.210  1.00  0.00           H  
ATOM   1844  HE1 PHE A 712       7.105  14.729  13.271  1.00  0.00           H  
ATOM   1845  HE2 PHE A 712       2.976  13.953  14.070  1.00  0.00           H  
ATOM   1846  HZ  PHE A 712       5.357  13.607  14.596  1.00  0.00           H  
ATOM   1847  N   LEU A 713       1.806  15.047   9.023  1.00 38.91           N  
ANISOU 1847  N   LEU A 713     4519   4761   5502   -260   -227   -525
ATOM   1848  CA  LEU A 713       0.838  13.949   8.928  1.00 41.11           C  
ANISOU 1848  CA  LEU A 713     4783   5033   5803   -267   -214   -559
ATOM   1849  C   LEU A 713       0.825  13.253   7.559  1.00 41.76           C  
ANISOU 1849  C   LEU A 713     4790   5140   5935   -306    -91   -712
ATOM   1850  O   LEU A 713       0.545  12.056   7.529  1.00 41.20           O  
ANISOU 1850  O   LEU A 713     4650   5003   5998   -312    -74   -769
ATOM   1851  CB  LEU A 713      -0.578  14.434   9.302  1.00 39.61           C  
ANISOU 1851  CB  LEU A 713     4695   4934   5419   -262   -237   -501
ATOM   1852  CG  LEU A 713      -0.761  14.737  10.803  1.00 40.47           C  
ANISOU 1852  CG  LEU A 713     4884   5011   5478   -247   -336   -373
ATOM   1853  CD1 LEU A 713      -2.145  15.354  11.080  1.00 39.95           C  
ANISOU 1853  CD1 LEU A 713     4897   5029   5250   -250   -323   -350
ATOM   1854  CD2 LEU A 713      -0.506  13.508  11.699  1.00 40.91           C  
ANISOU 1854  CD2 LEU A 713     4913   4944   5685   -251   -413   -321
ATOM   1855  H   LEU A 713       1.423  15.983   9.064  1.00  0.00           H  
ATOM   1856  HA  LEU A 713       1.144  13.186   9.644  1.00  0.00           H  
ATOM   1857  HB3 LEU A 713      -1.309  13.676   9.023  1.00  0.00           H  
ATOM   1858  HB2 LEU A 713      -0.822  15.314   8.704  1.00  0.00           H  
ATOM   1859  HG  LEU A 713      -0.020  15.489  11.064  1.00  0.00           H  
ATOM   1860 HD11 LEU A 713      -2.067  16.188  11.776  1.00  0.00           H  
ATOM   1861 HD12 LEU A 713      -2.616  15.732  10.173  1.00  0.00           H  
ATOM   1862 HD13 LEU A 713      -2.830  14.630  11.521  1.00  0.00           H  
ATOM   1863 HD21 LEU A 713      -1.201  13.456  12.536  1.00  0.00           H  
ATOM   1864 HD22 LEU A 713      -0.597  12.573  11.146  1.00  0.00           H  
ATOM   1865 HD23 LEU A 713       0.498  13.544  12.122  1.00  0.00           H  
ATOM   1866  N   SER A 714       1.164  13.972   6.473  1.00 43.26           N  
ANISOU 1866  N   SER A 714     5001   5426   6010   -343     -3   -779
ATOM   1867  CA  SER A 714       1.322  13.405   5.128  1.00 46.73           C  
ANISOU 1867  CA  SER A 714     5385   5902   6465   -411    131   -942
ATOM   1868  C   SER A 714       2.481  12.393   5.035  1.00 47.72           C  
ANISOU 1868  C   SER A 714     5367   5884   6878   -422    194  -1050
ATOM   1869  O   SER A 714       2.365  11.420   4.290  1.00 50.36           O  
ANISOU 1869  O   SER A 714     5631   6206   7296   -471    294  -1193
ATOM   1870  CB  SER A 714       1.513  14.531   4.094  1.00 45.48           C  
ANISOU 1870  CB  SER A 714     5293   5866   6119   -471    209   -975
ATOM   1871  OG  SER A 714       0.287  15.185   3.842  1.00 45.75           O  
ANISOU 1871  OG  SER A 714     5440   6011   5929   -459    136   -871
ATOM   1872  H   SER A 714       1.364  14.958   6.570  1.00  0.00           H  
ATOM   1873  HA  SER A 714       0.408  12.864   4.878  1.00  0.00           H  
ATOM   1874  HB3 SER A 714       1.863  14.129   3.143  1.00  0.00           H  
ATOM   1875  HB2 SER A 714       2.258  15.255   4.424  1.00  0.00           H  
ATOM   1876  HG  SER A 714       0.094  15.756   4.593  1.00  0.00           H  
ATOM   1877  N   ALA A 715       3.552  12.627   5.815  1.00 48.98           N  
ANISOU 1877  N   ALA A 715     5473   5927   7208   -381    130   -988
ATOM   1878  CA  ALA A 715       4.704  11.735   5.942  1.00 51.13           C  
ANISOU 1878  CA  ALA A 715     5582   6029   7816   -384    164  -1078
ATOM   1879  C   ALA A 715       4.447  10.510   6.840  1.00 52.82           C  
ANISOU 1879  C   ALA A 715     5723   6105   8238   -343     58  -1024
ATOM   1880  O   ALA A 715       5.172   9.526   6.702  1.00 55.17           O  
ANISOU 1880  O   ALA A 715     5868   6240   8855   -343     70  -1091
ATOM   1881  CB  ALA A 715       5.899  12.546   6.469  1.00 51.33           C  
ANISOU 1881  CB  ALA A 715     5566   5973   7963   -361    122  -1032
ATOM   1882  H   ALA A 715       3.572  13.457   6.391  1.00  0.00           H  
ATOM   1883  HA  ALA A 715       4.964  11.365   4.948  1.00  0.00           H  
ATOM   1884  HB1 ALA A 715       6.798  11.932   6.527  1.00  0.00           H  
ATOM   1885  HB2 ALA A 715       6.121  13.388   5.812  1.00  0.00           H  
ATOM   1886  HB3 ALA A 715       5.708  12.946   7.465  1.00  0.00           H  
ATOM   1887  N   HIS A 716       3.438  10.580   7.729  1.00 52.80           N  
ANISOU 1887  N   HIS A 716     5825   6156   8079   -315    -41   -901
ATOM   1888  CA  HIS A 716       3.075   9.499   8.649  1.00 52.37           C  
ANISOU 1888  CA  HIS A 716     5727   5974   8196   -288   -146   -825
ATOM   1889  C   HIS A 716       1.907   8.658   8.121  1.00 51.68           C  
ANISOU 1889  C   HIS A 716     5627   5923   8085   -310    -71   -910
ATOM   1890  O   HIS A 716       1.015   9.189   7.464  1.00 50.83           O  
ANISOU 1890  O   HIS A 716     5573   5959   7780   -344     31  -1002
ATOM   1891  CB  HIS A 716       2.715  10.074  10.036  1.00 51.70           C  
ANISOU 1891  CB  HIS A 716     5769   5901   7971   -258   -309   -625
ATOM   1892  CG  HIS A 716       3.900  10.498  10.866  1.00 50.95           C  
ANISOU 1892  CG  HIS A 716     5659   5709   7990   -240   -434   -521
ATOM   1893  ND1 HIS A 716       4.657  11.619  10.586  1.00 50.05           N  
ANISOU 1893  ND1 HIS A 716     5570   5651   7792   -236   -413   -529
ATOM   1894  CD2 HIS A 716       4.467   9.945  11.992  1.00 51.82           C  
ANISOU 1894  CD2 HIS A 716     5727   5663   8298   -231   -595   -402
ATOM   1895  CE1 HIS A 716       5.617  11.692  11.509  1.00 51.10           C  
ANISOU 1895  CE1 HIS A 716     5673   5670   8072   -222   -552   -432
ATOM   1896  NE2 HIS A 716       5.561  10.710  12.400  1.00 52.22           N  
ANISOU 1896  NE2 HIS A 716     5777   5683   8381   -221   -673   -348
ATOM   1897  H   HIS A 716       2.865  11.411   7.768  1.00  0.00           H  
ATOM   1898  HA  HIS A 716       3.927   8.833   8.767  1.00  0.00           H  
ATOM   1899  HB3 HIS A 716       2.180   9.326  10.623  1.00  0.00           H  
ATOM   1900  HB2 HIS A 716       2.033  10.919   9.936  1.00  0.00           H  
ATOM   1901  HD1 HIS A 716       4.494  12.283   9.838  1.00  0.00           H  
ATOM   1902  HD2 HIS A 716       4.180   9.057  12.534  1.00  0.00           H  
ATOM   1903  HE1 HIS A 716       6.360  12.474  11.533  1.00  0.00           H  
ATOM   1904  N   GLN A 717       1.911   7.367   8.483  1.00 53.54           N  
ANISOU 1904  N   GLN A 717     5787   6020   8534   -297   -134   -875
ATOM   1905  CA  GLN A 717       0.793   6.438   8.304  1.00 54.37           C  
ANISOU 1905  CA  GLN A 717     5893   6149   8613   -311    -88   -925
ATOM   1906  C   GLN A 717       0.177   6.111   9.676  1.00 53.00           C  
ANISOU 1906  C   GLN A 717     5787   5905   8445   -288   -235   -740
ATOM   1907  O   GLN A 717       0.818   6.330  10.702  1.00 54.15           O  
ANISOU 1907  O   GLN A 717     5945   5951   8677   -272   -373   -594
ATOM   1908  CB  GLN A 717       1.293   5.179   7.563  1.00 56.96           C  
ANISOU 1908  CB  GLN A 717     6046   6372   9223   -341     28  -1109
ATOM   1909  CG  GLN A 717       2.376   4.347   8.290  1.00 61.45           C  
ANISOU 1909  CG  GLN A 717     6460   6705  10180   -318    -52  -1068
ATOM   1910  CD  GLN A 717       2.867   3.164   7.449  1.00 65.76           C  
ANISOU 1910  CD  GLN A 717     6808   7145  11033   -355    101  -1293
ATOM   1911  OE1 GLN A 717       2.118   2.594   6.659  1.00 66.77           O  
ANISOU 1911  OE1 GLN A 717     6870   7273  11226   -389    214  -1438
ATOM   1912  NE2 GLN A 717       4.127   2.767   7.631  1.00 67.87           N  
ANISOU 1912  NE2 GLN A 717     6971   7313  11503   -354    114  -1337
ATOM   1913  H   GLN A 717       2.682   7.019   9.038  1.00  0.00           H  
ATOM   1914  HA  GLN A 717       0.012   6.895   7.695  1.00  0.00           H  
ATOM   1915  HB3 GLN A 717       1.674   5.483   6.586  1.00  0.00           H  
ATOM   1916  HB2 GLN A 717       0.434   4.540   7.354  1.00  0.00           H  
ATOM   1917  HG3 GLN A 717       1.988   3.954   9.230  1.00  0.00           H  
ATOM   1918  HG2 GLN A 717       3.229   4.979   8.541  1.00  0.00           H  
ATOM   1919 HE22 GLN A 717       4.486   1.986   7.103  1.00  0.00           H  
ATOM   1920 HE21 GLN A 717       4.731   3.234   8.296  1.00  0.00           H  
ATOM   1921  N   LEU A 718      -1.067   5.606   9.684  1.00 52.36           N  
ANISOU 1921  N   LEU A 718     5753   5878   8263   -298   -205   -749
ATOM   1922  CA  LEU A 718      -1.767   5.231  10.916  1.00 54.39           C  
ANISOU 1922  CA  LEU A 718     6094   6088   8483   -296   -309   -589
ATOM   1923  C   LEU A 718      -1.203   3.925  11.502  1.00 58.00           C  
ANISOU 1923  C   LEU A 718     6444   6340   9252   -298   -388   -529
ATOM   1924  O   LEU A 718      -0.972   2.977  10.751  1.00 56.96           O  
ANISOU 1924  O   LEU A 718     6166   6127   9349   -300   -309   -661
ATOM   1925  CB  LEU A 718      -3.286   5.134  10.631  1.00 55.04           C  
ANISOU 1925  CB  LEU A 718     6240   6280   8392   -309   -234   -640
ATOM   1926  CG  LEU A 718      -4.179   4.782  11.850  1.00 56.17           C  
ANISOU 1926  CG  LEU A 718     6489   6395   8457   -323   -305   -493
ATOM   1927  CD1 LEU A 718      -4.108   5.855  12.961  1.00 54.96           C  
ANISOU 1927  CD1 LEU A 718     6484   6309   8089   -330   -378   -361
ATOM   1928  CD2 LEU A 718      -5.627   4.488  11.409  1.00 58.22           C  
ANISOU 1928  CD2 LEU A 718     6759   6727   8632   -335   -214   -579
ATOM   1929  H   LEU A 718      -1.555   5.434   8.817  1.00  0.00           H  
ATOM   1930  HA  LEU A 718      -1.608   6.034  11.636  1.00  0.00           H  
ATOM   1931  HB3 LEU A 718      -3.445   4.382   9.856  1.00  0.00           H  
ATOM   1932  HB2 LEU A 718      -3.631   6.077  10.202  1.00  0.00           H  
ATOM   1933  HG  LEU A 718      -3.819   3.851  12.287  1.00  0.00           H  
ATOM   1934 HD11 LEU A 718      -5.087   6.234  13.251  1.00  0.00           H  
ATOM   1935 HD12 LEU A 718      -3.642   5.449  13.859  1.00  0.00           H  
ATOM   1936 HD13 LEU A 718      -3.520   6.721  12.657  1.00  0.00           H  
ATOM   1937 HD21 LEU A 718      -6.367   4.878  12.106  1.00  0.00           H  
ATOM   1938 HD22 LEU A 718      -5.848   4.906  10.427  1.00  0.00           H  
ATOM   1939 HD23 LEU A 718      -5.795   3.412  11.348  1.00  0.00           H  
ATOM   1940  N   GLU A 719      -1.042   3.892  12.837  1.00 60.99           N  
ANISOU 1940  N   GLU A 719     6900   6635   9639   -306   -545   -330
ATOM   1941  CA  GLU A 719      -0.726   2.688  13.603  1.00 67.20           C  
ANISOU 1941  CA  GLU A 719     7614   7221  10696   -320   -659   -219
ATOM   1942  C   GLU A 719      -1.984   1.804  13.716  1.00 68.58           C  
ANISOU 1942  C   GLU A 719     7808   7394  10854   -341   -596   -233
ATOM   1943  O   GLU A 719      -2.854   2.068  14.545  1.00 72.20           O  
ANISOU 1943  O   GLU A 719     8421   7934  11075   -371   -608   -142
ATOM   1944  CB  GLU A 719      -0.122   3.087  14.965  1.00 67.85           C  
ANISOU 1944  CB  GLU A 719     7814   7241  10724   -348   -861     15
ATOM   1945  CG  GLU A 719       0.330   1.895  15.834  1.00 71.17           C  
ANISOU 1945  CG  GLU A 719     8151   7432  11455   -369  -1025    161
ATOM   1946  CD  GLU A 719       1.042   2.291  17.130  1.00 72.16           C  
ANISOU 1946  CD  GLU A 719     8419   7506  11493   -422  -1248    409
ATOM   1947  OE1 GLU A 719       1.419   3.475  17.265  1.00 71.23           O  
ANISOU 1947  OE1 GLU A 719     8411   7495  11155   -430  -1287    445
ATOM   1948  OE2 GLU A 719       1.207   1.378  17.971  1.00 76.06           O1-
ANISOU 1948  OE2 GLU A 719     8911   7841  12144   -466  -1394    574
ATOM   1949  H   GLU A 719      -1.235   4.724  13.378  1.00  0.00           H  
ATOM   1950  HA  GLU A 719       0.044   2.133  13.066  1.00  0.00           H  
ATOM   1951  HB3 GLU A 719      -0.858   3.656  15.527  1.00  0.00           H  
ATOM   1952  HB2 GLU A 719       0.715   3.766  14.798  1.00  0.00           H  
ATOM   1953  HG3 GLU A 719       0.999   1.249  15.264  1.00  0.00           H  
ATOM   1954  HG2 GLU A 719      -0.535   1.297  16.118  1.00  0.00           H  
ATOM   1955  N   ASP A 720      -2.047   0.801  12.829  1.00 73.15           N  
ANISOU 1955  N   ASP A 720     8222   7875  11696   -332   -516   -363
ATOM   1956  CA  ASP A 720      -3.154  -0.129  12.619  1.00 75.55           C  
ANISOU 1956  CA  ASP A 720     8517   8193  11992   -348   -421   -431
ATOM   1957  C   ASP A 720      -3.467  -1.102  13.791  1.00 79.97           C  
ANISOU 1957  C   ASP A 720     9180   8669  12533   -387   -525   -231
ATOM   1958  O   ASP A 720      -4.653  -1.334  14.017  1.00 85.75           O  
ANISOU 1958  O   ASP A 720     9905   9244  13430   -405   -681    -57
ATOM   1959  CB  ASP A 720      -2.976  -0.859  11.260  1.00  0.00           C  
ATOM   1960  CG  ASP A 720      -4.170  -1.693  10.777  1.00  0.00           C  
ATOM   1961  OD1 ASP A 720      -5.319  -1.259  11.007  1.00  0.00           O  
ATOM   1962  OD2 ASP A 720      -3.904  -2.707  10.095  1.00  0.00           O1-
ATOM   1963  H   ASP A 720      -1.288   0.702  12.170  1.00  0.00           H  
ATOM   1964  HA  ASP A 720      -4.034   0.509  12.518  1.00  0.00           H  
ATOM   1965  HB2 ASP A 720      -2.747  -0.135  10.478  1.00  0.00           H  
ATOM   1966  HB3 ASP A 720      -2.117  -1.525  11.320  1.00  0.00           H  
ATOM   1967  N   LYS A 721      -2.526  -1.675  14.572  1.00 16.55           N  
ATOM   1968  CA  LYS A 721      -1.068  -1.543  14.653  1.00 20.98           C  
ATOM   1969  C   LYS A 721      -0.327  -1.938  13.364  1.00 23.48           C  
ATOM   1970  O   LYS A 721      -0.452  -3.075  12.910  1.00 23.26           O  
ATOM   1971  CB  LYS A 721      -0.597  -2.385  15.859  1.00  0.00           C  
ATOM   1972  CG  LYS A 721       0.853  -2.126  16.299  1.00  0.00           C  
ATOM   1973  CD  LYS A 721       1.290  -3.075  17.423  1.00  0.00           C  
ATOM   1974  CE  LYS A 721       2.616  -2.655  18.070  1.00  0.00           C  
ATOM   1975  NZ  LYS A 721       3.153  -3.725  18.926  1.00  0.00           N1+
ATOM   1976  HB2 LYS A 721      -1.239  -2.165  16.714  1.00  0.00           H  
ATOM   1977  HB3 LYS A 721      -0.740  -3.446  15.646  1.00  0.00           H  
ATOM   1978  HG2 LYS A 721       1.537  -2.238  15.458  1.00  0.00           H  
ATOM   1979  HG3 LYS A 721       0.944  -1.092  16.634  1.00  0.00           H  
ATOM   1980  HD2 LYS A 721       0.513  -3.129  18.188  1.00  0.00           H  
ATOM   1981  HD3 LYS A 721       1.383  -4.081  17.013  1.00  0.00           H  
ATOM   1982  HE2 LYS A 721       3.358  -2.435  17.304  1.00  0.00           H  
ATOM   1983  HE3 LYS A 721       2.484  -1.746  18.657  1.00  0.00           H  
ATOM   1984  HZ1 LYS A 721       3.316  -4.548  18.349  1.00  0.00           H  
ATOM   1985  HZ2 LYS A 721       4.029  -3.429  19.331  1.00  0.00           H  
ATOM   1986  HZ3 LYS A 721       2.494  -3.950  19.656  1.00  0.00           H  
ATOM   1987  H   LYS A 721      -2.891  -2.299  15.276  1.00  0.00           H  
ATOM   1988  HA  LYS A 721      -0.848  -0.504  14.881  1.00  0.00           H  
ATOM   1989  N   ALA A 722       0.427  -0.973  12.811  1.00 27.11           N  
ATOM   1990  CA  ALA A 722       1.092  -1.066  11.510  1.00 31.30           C  
ATOM   1991  C   ALA A 722       2.588  -1.400  11.607  1.00 32.86           C  
ATOM   1992  O   ALA A 722       3.195  -1.668  10.571  1.00 34.54           O  
ATOM   1993  CB  ALA A 722       0.885   0.255  10.754  1.00  0.00           C  
ATOM   1994  HB1 ALA A 722      -0.175   0.434  10.577  1.00  0.00           H  
ATOM   1995  HB2 ALA A 722       1.283   1.105  11.308  1.00  0.00           H  
ATOM   1996  HB3 ALA A 722       1.372   0.239   9.778  1.00  0.00           H  
ATOM   1997  H   ALA A 722       0.492  -0.078  13.273  1.00  0.00           H  
ATOM   1998  HA  ALA A 722       0.627  -1.856  10.917  1.00  0.00           H  
ATOM   1999  N   ALA A 723       3.156  -1.416  12.826  1.00 34.10           N  
ATOM   2000  CA  ALA A 723       4.537  -1.830  13.086  1.00 35.19           C  
ATOM   2001  C   ALA A 723       4.785  -3.324  12.798  1.00 35.98           C  
ATOM   2002  O   ALA A 723       5.853  -3.660  12.287  1.00 34.65           O  
ATOM   2003  CB  ALA A 723       4.910  -1.458  14.527  1.00  0.00           C  
ATOM   2004  HB1 ALA A 723       4.906  -0.377  14.665  1.00  0.00           H  
ATOM   2005  HB2 ALA A 723       4.201  -1.881  15.237  1.00  0.00           H  
ATOM   2006  HB3 ALA A 723       5.904  -1.820  14.789  1.00  0.00           H  
ATOM   2007  H   ALA A 723       2.599  -1.186  13.636  1.00  0.00           H  
ATOM   2008  HA  ALA A 723       5.187  -1.258  12.419  1.00  0.00           H  
ATOM   2009  N   GLU A 724       3.770  -4.167  13.062  1.00 37.16           N  
ATOM   2010  CA  GLU A 724       3.721  -5.576  12.663  1.00 37.03           C  
ATOM   2011  C   GLU A 724       2.742  -5.812  11.489  1.00 37.42           C  
ATOM   2012  O   GLU A 724       2.601  -6.958  11.063  1.00 38.84           O  
ATOM   2013  CB  GLU A 724       3.361  -6.474  13.875  1.00  0.00           C  
ATOM   2014  CG  GLU A 724       4.416  -6.521  15.005  1.00  0.00           C  
ATOM   2015  CD  GLU A 724       4.162  -5.528  16.140  1.00  0.00           C  
ATOM   2016  OE1 GLU A 724       3.507  -5.937  17.125  1.00  0.00           O  
ATOM   2017  OE2 GLU A 724       4.629  -4.376  16.027  1.00  0.00           O1-
ATOM   2018  HB2 GLU A 724       2.395  -6.168  14.281  1.00  0.00           H  
ATOM   2019  HB3 GLU A 724       3.211  -7.498  13.532  1.00  0.00           H  
ATOM   2020  HG2 GLU A 724       4.422  -7.520  15.442  1.00  0.00           H  
ATOM   2021  HG3 GLU A 724       5.418  -6.368  14.602  1.00  0.00           H  
ATOM   2022  H   GLU A 724       2.941  -3.809  13.512  1.00  0.00           H  
ATOM   2023  HA  GLU A 724       4.698  -5.895  12.298  1.00  0.00           H  
ATOM   2024  N   GLY A 725       2.091  -4.749  10.980  1.00 37.75           N  
ATOM   2025  CA  GLY A 725       1.098  -4.830   9.907  1.00 38.36           C  
ATOM   2026  C   GLY A 725       1.692  -4.518   8.524  1.00 39.27           C  
ATOM   2027  O   GLY A 725       1.154  -5.005   7.530  1.00 37.20           O  
ATOM   2028  HA3 GLY A 725       0.311  -4.105  10.115  1.00  0.00           H  
ATOM   2029  H   GLY A 725       2.267  -3.836  11.372  1.00  0.00           H  
ATOM   2030  HA2 GLY A 725       0.614  -5.808   9.887  1.00  0.00           H  
ATOM   2031  N   ALA A 726       2.778  -3.726   8.443  1.00 39.51           N  
ATOM   2032  CA  ALA A 726       3.393  -3.280   7.187  1.00 40.97           C  
ATOM   2033  C   ALA A 726       4.946  -3.201   7.155  1.00 41.35           C  
ATOM   2034  O   ALA A 726       5.449  -2.381   6.385  1.00 41.43           O  
ATOM   2035  CB  ALA A 726       2.731  -1.943   6.787  1.00  0.00           C  
ATOM   2036  HB1 ALA A 726       3.065  -1.598   5.808  1.00  0.00           H  
ATOM   2037  HB2 ALA A 726       1.647  -2.042   6.732  1.00  0.00           H  
ATOM   2038  HB3 ALA A 726       2.953  -1.158   7.512  1.00  0.00           H  
ATOM   2039  H   ALA A 726       3.175  -3.339   9.289  1.00  0.00           H  
ATOM   2040  HA  ALA A 726       3.155  -4.004   6.405  1.00  0.00           H  
ATOM   2041  N   PRO A 727       5.716  -4.015   7.928  1.00 43.31           N  
ATOM   2042  CA  PRO A 727       7.195  -3.929   7.902  1.00 44.09           C  
ATOM   2043  C   PRO A 727       7.879  -4.443   6.613  1.00 43.40           C  
ATOM   2044  O   PRO A 727       9.063  -4.162   6.428  1.00 45.87           O  
ATOM   2045  CD  PRO A 727       5.287  -5.074   8.848  1.00  0.00           C  
ATOM   2046  CB  PRO A 727       7.622  -4.753   9.127  1.00  0.00           C  
ATOM   2047  CG  PRO A 727       6.553  -5.825   9.239  1.00  0.00           C  
ATOM   2048  HD3 PRO A 727       4.862  -4.610   9.738  1.00  0.00           H  
ATOM   2049  HD2 PRO A 727       4.549  -5.748   8.411  1.00  0.00           H  
ATOM   2050  HB2 PRO A 727       8.626  -5.173   9.053  1.00  0.00           H  
ATOM   2051  HB3 PRO A 727       7.601  -4.119  10.015  1.00  0.00           H  
ATOM   2052  HG3 PRO A 727       6.496  -6.281  10.228  1.00  0.00           H  
ATOM   2053  HG2 PRO A 727       6.751  -6.616   8.514  1.00  0.00           H  
ATOM   2054  HA  PRO A 727       7.509  -2.894   8.046  1.00  0.00           H  
ATOM   2055  N   GLY A 728       7.144  -5.178   5.759  1.00 39.43           N  
ATOM   2056  CA  GLY A 728       7.653  -5.768   4.519  1.00 36.39           C  
ATOM   2057  C   GLY A 728       7.314  -4.928   3.275  1.00 33.98           C  
ATOM   2058  O   GLY A 728       7.545  -5.407   2.166  1.00 32.93           O  
ATOM   2059  HA3 GLY A 728       7.205  -6.755   4.404  1.00  0.00           H  
ATOM   2060  H   GLY A 728       6.178  -5.364   5.983  1.00  0.00           H  
ATOM   2061  HA2 GLY A 728       8.733  -5.921   4.563  1.00  0.00           H  
ATOM   2062  N   ASP A 729       6.748  -3.717   3.438  1.00 32.47           N  
ATOM   2063  CA  ASP A 729       6.309  -2.837   2.350  1.00 31.34           C  
ATOM   2064  C   ASP A 729       7.510  -2.276   1.557  1.00 30.61           C  
ATOM   2065  O   ASP A 729       8.474  -1.803   2.161  1.00 29.83           O  
ATOM   2066  CB  ASP A 729       5.413  -1.701   2.909  1.00  0.00           C  
ATOM   2067  CG  ASP A 729       4.637  -0.891   1.860  1.00  0.00           C  
ATOM   2068  OD1 ASP A 729       4.510  -1.368   0.711  1.00  0.00           O  
ATOM   2069  OD2 ASP A 729       4.121   0.176   2.255  1.00  0.00           O1-
ATOM   2070  HB2 ASP A 729       4.684  -2.127   3.598  1.00  0.00           H  
ATOM   2071  HB3 ASP A 729       6.037  -1.010   3.479  1.00  0.00           H  
ATOM   2072  H   ASP A 729       6.592  -3.369   4.373  1.00  0.00           H  
ATOM   2073  HA  ASP A 729       5.706  -3.452   1.679  1.00  0.00           H  
ATOM   2074  N   GLY A 730       7.407  -2.332   0.219  1.00 29.58           N  
ATOM   2075  CA  GLY A 730       8.391  -1.792  -0.716  1.00 28.20           C  
ATOM   2076  C   GLY A 730       7.864  -0.473  -1.296  1.00 27.13           C  
ATOM   2077  O   GLY A 730       6.656  -0.281  -1.423  1.00 25.24           O  
ATOM   2078  HA3 GLY A 730       8.532  -2.504  -1.529  1.00  0.00           H  
ATOM   2079  H   GLY A 730       6.551  -2.688  -0.182  1.00  0.00           H  
ATOM   2080  HA2 GLY A 730       9.364  -1.645  -0.244  1.00  0.00           H  
ATOM   2081  N   GLN A 731       8.798   0.417  -1.681  1.00 24.61           N  
ATOM   2082  CA  GLN A 731       8.591   1.753  -2.271  1.00 24.99           C  
ATOM   2083  C   GLN A 731       8.110   2.833  -1.278  1.00 22.89           C  
ATOM   2084  O   GLN A 731       8.136   4.011  -1.636  1.00 24.46           O  
ATOM   2085  CB  GLN A 731       7.695   1.712  -3.535  1.00  0.00           C  
ATOM   2086  CG  GLN A 731       8.226   0.784  -4.645  1.00  0.00           C  
ATOM   2087  CD  GLN A 731       7.185   0.576  -5.744  1.00  0.00           C  
ATOM   2088  OE1 GLN A 731       7.182   1.284  -6.747  1.00  0.00           O  
ATOM   2089  NE2 GLN A 731       6.295  -0.399  -5.552  1.00  0.00           N  
ATOM   2090  HB2 GLN A 731       6.682   1.419  -3.260  1.00  0.00           H  
ATOM   2091  HB3 GLN A 731       7.594   2.718  -3.946  1.00  0.00           H  
ATOM   2092  HG2 GLN A 731       9.136   1.199  -5.078  1.00  0.00           H  
ATOM   2093  HG3 GLN A 731       8.494  -0.194  -4.247  1.00  0.00           H  
ATOM   2094 HE22 GLN A 731       5.581  -0.574  -6.244  1.00  0.00           H  
ATOM   2095 HE21 GLN A 731       6.317  -0.955  -4.709  1.00  0.00           H  
ATOM   2096  H   GLN A 731       9.768   0.167  -1.549  1.00  0.00           H  
ATOM   2097  HA  GLN A 731       9.583   2.078  -2.589  1.00  0.00           H  
ATOM   2098  N   ALA A 732       7.729   2.441  -0.049  1.00 21.81           N  
ATOM   2099  CA  ALA A 732       7.381   3.332   1.056  1.00 21.55           C  
ATOM   2100  C   ALA A 732       8.652   3.810   1.782  1.00 20.55           C  
ATOM   2101  O   ALA A 732       8.910   3.400   2.915  1.00 17.55           O  
ATOM   2102  CB  ALA A 732       6.401   2.601   1.990  1.00  0.00           C  
ATOM   2103  HB1 ALA A 732       6.125   3.222   2.843  1.00  0.00           H  
ATOM   2104  HB2 ALA A 732       5.482   2.353   1.460  1.00  0.00           H  
ATOM   2105  HB3 ALA A 732       6.822   1.671   2.375  1.00  0.00           H  
ATOM   2106  H   ALA A 732       7.717   1.454   0.166  1.00  0.00           H  
ATOM   2107  HA  ALA A 732       6.869   4.214   0.666  1.00  0.00           H  
ATOM   2108  N   ALA A 733       9.431   4.661   1.090  1.00 20.27           N  
ATOM   2109  CA  ALA A 733      10.653   5.290   1.586  1.00 19.68           C  
ATOM   2110  C   ALA A 733      10.317   6.301   2.692  1.00 19.24           C  
ATOM   2111  O   ALA A 733       9.827   7.387   2.383  1.00 19.86           O  
ATOM   2112  CB  ALA A 733      11.384   5.951   0.405  1.00  0.00           C  
ATOM   2113  HB1 ALA A 733      11.673   5.209  -0.340  1.00  0.00           H  
ATOM   2114  HB2 ALA A 733      10.758   6.692  -0.094  1.00  0.00           H  
ATOM   2115  HB3 ALA A 733      12.293   6.452   0.737  1.00  0.00           H  
ATOM   2116  H   ALA A 733       9.145   4.927   0.158  1.00  0.00           H  
ATOM   2117  HA  ALA A 733      11.302   4.512   1.993  1.00  0.00           H  
ATOM   2118  N   GLN A 734      10.558   5.879   3.948  1.00 17.96           N  
ATOM   2119  CA  GLN A 734      10.101   6.470   5.214  1.00 18.56           C  
ATOM   2120  C   GLN A 734       8.635   6.075   5.473  1.00 16.36           C  
ATOM   2121  O   GLN A 734       7.753   6.481   4.715  1.00 15.55           O  
ATOM   2122  CB  GLN A 734      10.292   8.007   5.292  1.00  0.00           C  
ATOM   2123  CG  GLN A 734      11.737   8.481   5.046  1.00  0.00           C  
ATOM   2124  CD  GLN A 734      11.788   9.981   4.767  1.00  0.00           C  
ATOM   2125  OE1 GLN A 734      11.942  10.785   5.683  1.00  0.00           O  
ATOM   2126  NE2 GLN A 734      11.650  10.363   3.496  1.00  0.00           N  
ATOM   2127  HB2 GLN A 734       9.614   8.500   4.595  1.00  0.00           H  
ATOM   2128  HB3 GLN A 734       9.974   8.355   6.276  1.00  0.00           H  
ATOM   2129  HG2 GLN A 734      12.363   8.244   5.907  1.00  0.00           H  
ATOM   2130  HG3 GLN A 734      12.185   7.968   4.195  1.00  0.00           H  
ATOM   2131 HE22 GLN A 734      11.675  11.343   3.256  1.00  0.00           H  
ATOM   2132 HE21 GLN A 734      11.498   9.676   2.770  1.00  0.00           H  
ATOM   2133  H   GLN A 734      10.973   4.964   4.051  1.00  0.00           H  
ATOM   2134  HA  GLN A 734      10.718   6.022   5.993  1.00  0.00           H  
ATOM   2135  N   GLY A 735       8.410   5.297   6.545  1.00 15.22           N  
ATOM   2136  CA  GLY A 735       7.083   4.829   6.948  1.00 14.91           C  
ATOM   2137  C   GLY A 735       6.849   4.995   8.461  1.00 15.38           C  
ATOM   2138  O   GLY A 735       6.466   4.003   9.083  1.00 15.52           O  
ATOM   2139  HA3 GLY A 735       6.991   3.777   6.674  1.00  0.00           H  
ATOM   2140  H   GLY A 735       9.188   5.003   7.117  1.00  0.00           H  
ATOM   2141  HA2 GLY A 735       6.283   5.356   6.426  1.00  0.00           H  
ATOM   2142  N   PRO A 736       7.067   6.181   9.084  1.00 57.70           N  
ANISOU 2142  N   PRO A 736     6203   6941   8777   -213   -109   -794
ATOM   2143  CA  PRO A 736       6.803   6.386  10.524  1.00 58.52           C  
ANISOU 2143  CA  PRO A 736     6369   6995   8869   -140   -225   -652
ATOM   2144  C   PRO A 736       5.301   6.309  10.870  1.00 56.46           C  
ANISOU 2144  C   PRO A 736     6241   6746   8464   -128   -234   -558
ATOM   2145  O   PRO A 736       4.485   6.910  10.173  1.00 58.44           O  
ANISOU 2145  O   PRO A 736     6562   7070   8572   -179   -182   -581
ATOM   2146  CB  PRO A 736       7.384   7.784  10.793  1.00 59.19           C  
ANISOU 2146  CB  PRO A 736     6475   7138   8874   -161   -289   -632
ATOM   2147  CG  PRO A 736       7.234   8.526   9.476  1.00 58.92           C  
ANISOU 2147  CG  PRO A 736     6440   7195   8750   -249   -203   -734
ATOM   2148  CD  PRO A 736       7.488   7.433   8.445  1.00 59.61           C  
ANISOU 2148  CD  PRO A 736     6427   7264   8956   -276    -99   -855
ATOM   2149  HA  PRO A 736       7.345   5.646  11.116  1.00  0.00           H  
ATOM   2150  HB3 PRO A 736       8.442   7.691  11.042  1.00  0.00           H  
ATOM   2151  HB2 PRO A 736       6.905   8.304  11.623  1.00  0.00           H  
ATOM   2152  HG3 PRO A 736       7.905   9.379   9.377  1.00  0.00           H  
ATOM   2153  HG2 PRO A 736       6.213   8.896   9.379  1.00  0.00           H  
ATOM   2154  HD2 PRO A 736       6.957   7.633   7.514  1.00  0.00           H  
ATOM   2155  HD3 PRO A 736       8.556   7.378   8.233  1.00  0.00           H  
ATOM   2156  N   THR A 737       4.961   5.550  11.922  1.00 54.32           N  
ANISOU 2156  N   THR A 737     6001   6403   8232    -62   -301   -450
ATOM   2157  CA  THR A 737       3.580   5.365  12.372  1.00 52.24           C  
ANISOU 2157  CA  THR A 737     5839   6132   7878    -47   -292   -378
ATOM   2158  C   THR A 737       3.179   6.428  13.420  1.00 50.12           C  
ANISOU 2158  C   THR A 737     5695   5907   7439    -41   -366   -271
ATOM   2159  O   THR A 737       4.027   6.875  14.194  1.00 50.24           O  
ANISOU 2159  O   THR A 737     5714   5933   7439    -28   -448   -224
ATOM   2160  CB  THR A 737       3.371   3.950  12.980  1.00 52.40           C  
ANISOU 2160  CB  THR A 737     5824   6043   8042     12   -310   -320
ATOM   2161  OG1 THR A 737       4.022   3.769  14.226  1.00 52.93           O  
ANISOU 2161  OG1 THR A 737     5888   6066   8156     63   -424   -215
ATOM   2162  CG2 THR A 737       3.777   2.810  12.032  1.00 53.26           C  
ANISOU 2162  CG2 THR A 737     5797   6091   8346      9   -231   -436
ATOM   2163  H   THR A 737       5.670   5.078  12.464  1.00  0.00           H  
ATOM   2164  HA  THR A 737       2.922   5.441  11.511  1.00  0.00           H  
ATOM   2165  HB  THR A 737       2.305   3.830  13.170  1.00  0.00           H  
ATOM   2166  HG1 THR A 737       3.638   4.371  14.870  1.00  0.00           H  
ATOM   2167 HG21 THR A 737       3.542   1.838  12.466  1.00  0.00           H  
ATOM   2168 HG22 THR A 737       3.246   2.882  11.083  1.00  0.00           H  
ATOM   2169 HG23 THR A 737       4.846   2.823  11.816  1.00  0.00           H  
ATOM   2170  N   ILE A 738       1.883   6.783  13.439  1.00 49.06           N  
ANISOU 2170  N   ILE A 738     5656   5800   7182    -54   -333   -242
ATOM   2171  CA  ILE A 738       1.267   7.652  14.444  1.00 48.02           C  
ANISOU 2171  CA  ILE A 738     5643   5701   6899    -48   -390   -148
ATOM   2172  C   ILE A 738      -0.073   7.036  14.889  1.00 46.60           C  
ANISOU 2172  C   ILE A 738     5525   5483   6697    -25   -368    -90
ATOM   2173  O   ILE A 738      -0.866   6.608  14.051  1.00 47.70           O  
ANISOU 2173  O   ILE A 738     5645   5612   6866    -38   -289   -145
ATOM   2174  CB  ILE A 738       1.058   9.111  13.927  1.00 48.03           C  
ANISOU 2174  CB  ILE A 738     5705   5792   6753   -101   -367   -186
ATOM   2175  CG1 ILE A 738       0.684  10.091  15.064  1.00 46.77           C  
ANISOU 2175  CG1 ILE A 738     5655   5659   6454    -95   -428   -100
ATOM   2176  CG2 ILE A 738       0.067   9.252  12.751  1.00 46.95           C  
ANISOU 2176  CG2 ILE A 738     5575   5688   6573   -140   -272   -255
ATOM   2177  CD1 ILE A 738       0.933  11.565  14.710  1.00 46.69           C  
ANISOU 2177  CD1 ILE A 738     5678   5716   6343   -137   -438   -127
ATOM   2178  H   ILE A 738       1.251   6.398  12.749  1.00  0.00           H  
ATOM   2179  HA  ILE A 738       1.916   7.689  15.322  1.00  0.00           H  
ATOM   2180  HB  ILE A 738       2.030   9.426  13.548  1.00  0.00           H  
ATOM   2181 HG13 ILE A 738       1.264   9.857  15.958  1.00  0.00           H  
ATOM   2182 HG12 ILE A 738      -0.362   9.959  15.345  1.00  0.00           H  
ATOM   2183 HG21 ILE A 738       0.114  10.249  12.314  1.00  0.00           H  
ATOM   2184 HG22 ILE A 738       0.296   8.547  11.954  1.00  0.00           H  
ATOM   2185 HG23 ILE A 738      -0.966   9.083  13.058  1.00  0.00           H  
ATOM   2186 HD11 ILE A 738       0.959  12.184  15.606  1.00  0.00           H  
ATOM   2187 HD12 ILE A 738       1.883  11.697  14.192  1.00  0.00           H  
ATOM   2188 HD13 ILE A 738       0.146  11.954  14.067  1.00  0.00           H  
ATOM   2189  N   SER A 739      -0.278   6.975  16.213  1.00 45.24           N  
ANISOU 2189  N   SER A 739     5422   5295   6471      2   -438     16
ATOM   2190  CA  SER A 739      -1.438   6.352  16.851  1.00 43.72           C  
ANISOU 2190  CA  SER A 739     5289   5064   6257     20   -423     80
ATOM   2191  C   SER A 739      -2.673   7.268  16.852  1.00 40.93           C  
ANISOU 2191  C   SER A 739     5039   4770   5740     -8   -388     82
ATOM   2192  O   SER A 739      -2.525   8.490  16.831  1.00 38.52           O  
ANISOU 2192  O   SER A 739     4773   4529   5332    -34   -402     63
ATOM   2193  CB  SER A 739      -1.009   5.903  18.265  1.00 44.90           C  
ANISOU 2193  CB  SER A 739     5460   5169   6427     57   -516    201
ATOM   2194  OG  SER A 739      -0.929   6.975  19.188  1.00 43.68           O  
ANISOU 2194  OG  SER A 739     5384   5078   6132     42   -581    252
ATOM   2195  H   SER A 739       0.416   7.349  16.844  1.00  0.00           H  
ATOM   2196  HA  SER A 739      -1.704   5.463  16.282  1.00  0.00           H  
ATOM   2197  HB3 SER A 739      -0.042   5.402  18.232  1.00  0.00           H  
ATOM   2198  HB2 SER A 739      -1.712   5.165  18.649  1.00  0.00           H  
ATOM   2199  HG  SER A 739      -0.601   6.632  20.023  1.00  0.00           H  
ATOM   2200  N   TYR A 740      -3.869   6.656  16.916  1.00 41.22           N  
ANISOU 2200  N   TYR A 740     5112   4780   5770     -3   -341    100
ATOM   2201  CA  TYR A 740      -5.147   7.362  17.065  1.00 41.25           C  
ANISOU 2201  CA  TYR A 740     5207   4827   5636    -24   -310    107
ATOM   2202  C   TYR A 740      -5.267   8.238  18.339  1.00 40.81           C  
ANISOU 2202  C   TYR A 740     5239   4807   5458    -27   -379    182
ATOM   2203  O   TYR A 740      -5.709   9.375  18.193  1.00 39.50           O  
ANISOU 2203  O   TYR A 740     5126   4697   5184    -52   -371    157
ATOM   2204  CB  TYR A 740      -6.338   6.395  16.841  1.00 41.27           C  
ANISOU 2204  CB  TYR A 740     5220   4786   5672    -17   -247    111
ATOM   2205  CG  TYR A 740      -7.696   6.895  17.319  1.00 40.42           C  
ANISOU 2205  CG  TYR A 740     5206   4714   5437    -33   -222    130
ATOM   2206  CD1 TYR A 740      -8.364   7.919  16.613  1.00 40.62           C  
ANISOU 2206  CD1 TYR A 740     5252   4798   5382    -60   -181     66
ATOM   2207  CD2 TYR A 740      -8.269   6.372  18.498  1.00 42.62           C  
ANISOU 2207  CD2 TYR A 740     5548   4967   5677    -24   -241    213
ATOM   2208  CE1 TYR A 740      -9.581   8.435  17.102  1.00 38.09           C  
ANISOU 2208  CE1 TYR A 740     5007   4503   4960    -72   -159     78
ATOM   2209  CE2 TYR A 740      -9.488   6.883  18.981  1.00 40.70           C  
ANISOU 2209  CE2 TYR A 740     5384   4757   5323    -43   -212    219
ATOM   2210  CZ  TYR A 740     -10.135   7.926  18.293  1.00 39.24           C  
ANISOU 2210  CZ  TYR A 740     5211   4623   5074    -63   -171    148
ATOM   2211  OH  TYR A 740     -11.286   8.460  18.792  1.00 38.83           O  
ANISOU 2211  OH  TYR A 740     5229   4597   4928    -78   -143    151
ATOM   2212  H   TYR A 740      -3.915   5.647  16.924  1.00  0.00           H  
ATOM   2213  HA  TYR A 740      -5.181   8.061  16.227  1.00  0.00           H  
ATOM   2214  HB3 TYR A 740      -6.141   5.448  17.345  1.00  0.00           H  
ATOM   2215  HB2 TYR A 740      -6.410   6.144  15.782  1.00  0.00           H  
ATOM   2216  HD1 TYR A 740      -7.934   8.328  15.711  1.00  0.00           H  
ATOM   2217  HD2 TYR A 740      -7.766   5.591  19.050  1.00  0.00           H  
ATOM   2218  HE1 TYR A 740     -10.082   9.231  16.574  1.00  0.00           H  
ATOM   2219  HE2 TYR A 740      -9.911   6.488  19.894  1.00  0.00           H  
ATOM   2220  HH  TYR A 740     -11.554   8.060  19.624  1.00  0.00           H  
ATOM   2221  N   PRO A 741      -4.798   7.779  19.526  1.00 42.67           N  
ANISOU 2221  N   PRO A 741     5486   5011   5714     -5   -447    271
ATOM   2222  CA  PRO A 741      -4.671   8.645  20.718  1.00 42.88           C  
ANISOU 2222  CA  PRO A 741     5589   5085   5617    -19   -513    330
ATOM   2223  C   PRO A 741      -3.772   9.885  20.556  1.00 42.11           C  
ANISOU 2223  C   PRO A 741     5483   5045   5472    -38   -545    282
ATOM   2224  O   PRO A 741      -4.046  10.894  21.203  1.00 40.85           O  
ANISOU 2224  O   PRO A 741     5391   4936   5193    -64   -551    277
ATOM   2225  CB  PRO A 741      -4.149   7.703  21.813  1.00 44.56           C  
ANISOU 2225  CB  PRO A 741     5789   5256   5884      5   -592    431
ATOM   2226  CG  PRO A 741      -4.654   6.337  21.390  1.00 45.83           C  
ANISOU 2226  CG  PRO A 741     5904   5336   6173     30   -547    443
ATOM   2227  CD  PRO A 741      -4.531   6.384  19.875  1.00 44.03           C  
ANISOU 2227  CD  PRO A 741     5608   5103   6016     27   -468    328
ATOM   2228  HA  PRO A 741      -5.678   8.973  20.984  1.00  0.00           H  
ATOM   2229  HB3 PRO A 741      -4.496   7.982  22.808  1.00  0.00           H  
ATOM   2230  HB2 PRO A 741      -3.057   7.696  21.831  1.00  0.00           H  
ATOM   2231  HG3 PRO A 741      -5.707   6.250  21.655  1.00  0.00           H  
ATOM   2232  HG2 PRO A 741      -4.116   5.507  21.848  1.00  0.00           H  
ATOM   2233  HD2 PRO A 741      -3.516   6.130  19.582  1.00  0.00           H  
ATOM   2234  HD3 PRO A 741      -5.215   5.678  19.408  1.00  0.00           H  
ATOM   2235  N   MET A 742      -2.750   9.806  19.682  1.00 42.63           N  
ANISOU 2235  N   MET A 742     5463   5098   5635    -30   -557    240
ATOM   2236  CA  MET A 742      -1.902  10.945  19.331  1.00 43.05           C  
ANISOU 2236  CA  MET A 742     5501   5202   5654    -53   -581    191
ATOM   2237  C   MET A 742      -2.586  11.919  18.352  1.00 40.65           C  
ANISOU 2237  C   MET A 742     5228   4939   5278    -85   -515    121
ATOM   2238  O   MET A 742      -2.348  13.118  18.468  1.00 40.93           O  
ANISOU 2238  O   MET A 742     5301   5019   5231   -111   -534    106
ATOM   2239  CB  MET A 742      -0.523  10.457  18.835  1.00 46.42           C  
ANISOU 2239  CB  MET A 742     5820   5606   6210    -42   -596    150
ATOM   2240  CG  MET A 742       0.522  11.575  18.653  1.00 48.74           C  
ANISOU 2240  CG  MET A 742     6098   5950   6470    -69   -628    108
ATOM   2241  SD  MET A 742       0.844  12.592  20.124  1.00 55.49           S  
ANISOU 2241  SD  MET A 742     7022   6847   7213    -76   -727    180
ATOM   2242  CE  MET A 742       1.722  11.397  21.163  1.00 52.69           C  
ANISOU 2242  CE  MET A 742     6621   6440   6956    -30   -811    274
ATOM   2243  H   MET A 742      -2.570   8.944  19.186  1.00  0.00           H  
ATOM   2244  HA  MET A 742      -1.731  11.496  20.257  1.00  0.00           H  
ATOM   2245  HB3 MET A 742      -0.637   9.929  17.889  1.00  0.00           H  
ATOM   2246  HB2 MET A 742      -0.128   9.720  19.533  1.00  0.00           H  
ATOM   2247  HG3 MET A 742       0.212  12.246  17.852  1.00  0.00           H  
ATOM   2248  HG2 MET A 742       1.467  11.142  18.325  1.00  0.00           H  
ATOM   2249  HE1 MET A 742       2.055  11.877  22.083  1.00  0.00           H  
ATOM   2250  HE2 MET A 742       1.071  10.563  21.427  1.00  0.00           H  
ATOM   2251  HE3 MET A 742       2.596  11.007  20.641  1.00  0.00           H  
ATOM   2252  N   LEU A 743      -3.460  11.420  17.456  1.00 37.97           N  
ANISOU 2252  N   LEU A 743     4869   4582   4973    -87   -440     80
ATOM   2253  CA  LEU A 743      -4.320  12.251  16.600  1.00 36.56           C  
ANISOU 2253  CA  LEU A 743     4723   4444   4724   -117   -384     28
ATOM   2254  C   LEU A 743      -5.369  13.035  17.415  1.00 35.16           C  
ANISOU 2254  C   LEU A 743     4639   4286   4431   -123   -391     62
ATOM   2255  O   LEU A 743      -5.648  14.184  17.075  1.00 34.77           O  
ANISOU 2255  O   LEU A 743     4622   4272   4314   -147   -387     37
ATOM   2256  CB  LEU A 743      -5.024  11.398  15.518  1.00 36.44           C  
ANISOU 2256  CB  LEU A 743     4670   4413   4761   -119   -307    -18
ATOM   2257  CG  LEU A 743      -4.099  10.667  14.520  1.00 37.85           C  
ANISOU 2257  CG  LEU A 743     4749   4580   5050   -126   -280    -78
ATOM   2258  CD1 LEU A 743      -4.917   9.736  13.606  1.00 40.08           C  
ANISOU 2258  CD1 LEU A 743     4996   4846   5384   -130   -204   -125
ATOM   2259  CD2 LEU A 743      -3.192  11.615  13.710  1.00 37.22           C  
ANISOU 2259  CD2 LEU A 743     4643   4552   4944   -165   -278   -132
ATOM   2260  H   LEU A 743      -3.604  10.420  17.403  1.00  0.00           H  
ATOM   2261  HA  LEU A 743      -3.683  12.985  16.104  1.00  0.00           H  
ATOM   2262  HB3 LEU A 743      -5.697  12.035  14.945  1.00  0.00           H  
ATOM   2263  HB2 LEU A 743      -5.668  10.668  16.006  1.00  0.00           H  
ATOM   2264  HG  LEU A 743      -3.442  10.022  15.098  1.00  0.00           H  
ATOM   2265 HD11 LEU A 743      -4.379   8.806  13.424  1.00  0.00           H  
ATOM   2266 HD12 LEU A 743      -5.881   9.471  14.042  1.00  0.00           H  
ATOM   2267 HD13 LEU A 743      -5.125  10.195  12.641  1.00  0.00           H  
ATOM   2268 HD21 LEU A 743      -3.193  11.384  12.645  1.00  0.00           H  
ATOM   2269 HD22 LEU A 743      -3.488  12.657  13.810  1.00  0.00           H  
ATOM   2270 HD23 LEU A 743      -2.161  11.536  14.051  1.00  0.00           H  
ATOM   2271  N   LEU A 744      -5.894  12.420  18.492  1.00 36.45           N  
ANISOU 2271  N   LEU A 744     4845   4427   4577   -105   -398    116
ATOM   2272  CA  LEU A 744      -6.790  13.060  19.460  1.00 35.95           C  
ANISOU 2272  CA  LEU A 744     4867   4385   4406   -117   -399    140
ATOM   2273  C   LEU A 744      -6.075  14.125  20.307  1.00 36.64           C  
ANISOU 2273  C   LEU A 744     4985   4508   4428   -134   -461    152
ATOM   2274  O   LEU A 744      -6.689  15.148  20.599  1.00 36.43           O  
ANISOU 2274  O   LEU A 744     5011   4508   4320   -155   -452    132
ATOM   2275  CB  LEU A 744      -7.413  12.007  20.400  1.00 36.21           C  
ANISOU 2275  CB  LEU A 744     4937   4390   4429   -104   -398    201
ATOM   2276  CG  LEU A 744      -8.328  10.961  19.736  1.00 36.86           C  
ANISOU 2276  CG  LEU A 744     5000   4433   4571    -90   -332    193
ATOM   2277  CD1 LEU A 744      -8.701   9.858  20.750  1.00 38.44           C  
ANISOU 2277  CD1 LEU A 744     5242   4604   4759    -84   -338    266
ATOM   2278  CD2 LEU A 744      -9.556  11.600  19.061  1.00 36.47           C  
ANISOU 2278  CD2 LEU A 744     4969   4405   4481   -105   -268    133
ATOM   2279  H   LEU A 744      -5.634  11.463  18.690  1.00  0.00           H  
ATOM   2280  HA  LEU A 744      -7.585  13.561  18.906  1.00  0.00           H  
ATOM   2281  HB3 LEU A 744      -7.987  12.515  21.177  1.00  0.00           H  
ATOM   2282  HB2 LEU A 744      -6.606  11.484  20.913  1.00  0.00           H  
ATOM   2283  HG  LEU A 744      -7.771  10.472  18.943  1.00  0.00           H  
ATOM   2284 HD11 LEU A 744      -9.774   9.683  20.815  1.00  0.00           H  
ATOM   2285 HD12 LEU A 744      -8.234   8.913  20.475  1.00  0.00           H  
ATOM   2286 HD13 LEU A 744      -8.363  10.090  21.760  1.00  0.00           H  
ATOM   2287 HD21 LEU A 744     -10.483  11.080  19.292  1.00  0.00           H  
ATOM   2288 HD22 LEU A 744      -9.694  12.637  19.356  1.00  0.00           H  
ATOM   2289 HD23 LEU A 744      -9.443  11.582  17.977  1.00  0.00           H  
ATOM   2290  N   HIS A 745      -4.800  13.880  20.666  1.00 38.04           N  
ANISOU 2290  N   HIS A 745     5126   4682   4644   -125   -524    183
ATOM   2291  CA  HIS A 745      -3.948  14.829  21.386  1.00 40.05           C  
ANISOU 2291  CA  HIS A 745     5398   4975   4842   -145   -588    188
ATOM   2292  C   HIS A 745      -3.598  16.057  20.527  1.00 38.78           C  
ANISOU 2292  C   HIS A 745     5222   4838   4674   -169   -572    121
ATOM   2293  O   HIS A 745      -3.687  17.174  21.027  1.00 37.76           O  
ANISOU 2293  O   HIS A 745     5136   4739   4473   -194   -587    105
ATOM   2294  CB  HIS A 745      -2.679  14.118  21.899  1.00 43.30           C  
ANISOU 2294  CB  HIS A 745     5761   5376   5312   -127   -665    238
ATOM   2295  CG  HIS A 745      -1.767  14.976  22.745  1.00 46.15           C  
ANISOU 2295  CG  HIS A 745     6134   5783   5615   -149   -736    243
ATOM   2296  ND1 HIS A 745      -0.386  14.905  22.667  1.00 47.25           N  
ANISOU 2296  ND1 HIS A 745     6350   5965   5636   -180   -751    252
ATOM   2297  CD2 HIS A 745      -2.033  15.947  23.687  1.00 46.87           C  
ANISOU 2297  CD2 HIS A 745     6167   5886   5754   -150   -794    233
ATOM   2298  CE1 HIS A 745       0.105  15.803  23.525  1.00 46.54           C  
ANISOU 2298  CE1 HIS A 745     6250   5914   5519   -199   -817    247
ATOM   2299  NE2 HIS A 745      -0.837  16.474  24.178  1.00 46.53           N  
ANISOU 2299  NE2 HIS A 745     6167   5894   5618   -180   -846    238
ATOM   2300  H   HIS A 745      -4.374  12.999  20.412  1.00  0.00           H  
ATOM   2301  HA  HIS A 745      -4.511  15.177  22.254  1.00  0.00           H  
ATOM   2302  HB3 HIS A 745      -2.103  13.729  21.059  1.00  0.00           H  
ATOM   2303  HB2 HIS A 745      -2.963  13.252  22.498  1.00  0.00           H  
ATOM   2304  HD1 HIS A 745       0.150  14.293  22.067  1.00  0.00           H  
ATOM   2305  HD2 HIS A 745      -2.987  16.313  24.039  1.00  0.00           H  
ATOM   2306  HE1 HIS A 745       1.162  15.971  23.669  1.00  0.00           H  
ATOM   2307  N   VAL A 746      -3.257  15.829  19.247  1.00 36.62           N  
ANISOU 2307  N   VAL A 746     4885   4551   4476   -166   -538     81
ATOM   2308  CA  VAL A 746      -3.036  16.856  18.225  1.00 37.61           C  
ANISOU 2308  CA  VAL A 746     4999   4699   4592   -196   -514     25
ATOM   2309  C   VAL A 746      -4.264  17.770  18.027  1.00 37.65           C  
ANISOU 2309  C   VAL A 746     5068   4712   4523   -211   -474     11
ATOM   2310  O   VAL A 746      -4.099  18.987  17.959  1.00 37.79           O  
ANISOU 2310  O   VAL A 746     5115   4746   4495   -235   -487     -5
ATOM   2311  CB  VAL A 746      -2.613  16.191  16.876  1.00 36.66           C  
ANISOU 2311  CB  VAL A 746     4803   4570   4553   -199   -472    -15
ATOM   2312  CG1 VAL A 746      -2.886  16.988  15.582  1.00 34.93           C  
ANISOU 2312  CG1 VAL A 746     4587   4377   4308   -236   -432    -60
ATOM   2313  CG2 VAL A 746      -1.132  15.773  16.927  1.00 38.94           C  
ANISOU 2313  CG2 VAL A 746     5018   4853   4923   -192   -514    -21
ATOM   2314  H   VAL A 746      -3.183  14.872  18.924  1.00  0.00           H  
ATOM   2315  HA  VAL A 746      -2.218  17.488  18.578  1.00  0.00           H  
ATOM   2316  HB  VAL A 746      -3.185  15.269  16.775  1.00  0.00           H  
ATOM   2317 HG11 VAL A 746      -2.501  16.459  14.711  1.00  0.00           H  
ATOM   2318 HG12 VAL A 746      -3.952  17.132  15.403  1.00  0.00           H  
ATOM   2319 HG13 VAL A 746      -2.414  17.968  15.613  1.00  0.00           H  
ATOM   2320 HG21 VAL A 746      -0.839  15.233  16.027  1.00  0.00           H  
ATOM   2321 HG22 VAL A 746      -0.482  16.641  17.023  1.00  0.00           H  
ATOM   2322 HG23 VAL A 746      -0.921  15.128  17.779  1.00  0.00           H  
ATOM   2323  N   ALA A 747      -5.464  17.168  17.991  1.00 35.14           N  
ANISOU 2323  N   ALA A 747     4767   4379   4204   -196   -427     16
ATOM   2324  CA  ALA A 747      -6.743  17.866  17.876  1.00 32.82           C  
ANISOU 2324  CA  ALA A 747     4522   4088   3860   -204   -388      2
ATOM   2325  C   ALA A 747      -7.146  18.631  19.149  1.00 33.06           C  
ANISOU 2325  C   ALA A 747     4618   4124   3819   -211   -408     13
ATOM   2326  O   ALA A 747      -7.690  19.728  19.029  1.00 33.74           O  
ANISOU 2326  O   ALA A 747     4733   4213   3874   -228   -398    -11
ATOM   2327  CB  ALA A 747      -7.821  16.849  17.494  1.00 33.43           C  
ANISOU 2327  CB  ALA A 747     4594   4148   3959   -186   -337      4
ATOM   2328  H   ALA A 747      -5.513  16.159  18.043  1.00  0.00           H  
ATOM   2329  HA  ALA A 747      -6.658  18.589  17.061  1.00  0.00           H  
ATOM   2330  HB1 ALA A 747      -8.767  17.352  17.299  1.00  0.00           H  
ATOM   2331  HB2 ALA A 747      -7.542  16.305  16.591  1.00  0.00           H  
ATOM   2332  HB3 ALA A 747      -7.988  16.115  18.283  1.00  0.00           H  
ATOM   2333  N   ALA A 748      -6.857  18.061  20.334  1.00 33.23           N  
ANISOU 2333  N   ALA A 748     4662   4147   3817   -202   -435     50
ATOM   2334  CA  ALA A 748      -7.094  18.675  21.644  1.00 33.48           C  
ANISOU 2334  CA  ALA A 748     4752   4199   3770   -221   -460     56
ATOM   2335  C   ALA A 748      -6.241  19.930  21.884  1.00 34.76           C  
ANISOU 2335  C   ALA A 748     4914   4382   3910   -247   -496     26
ATOM   2336  O   ALA A 748      -6.725  20.862  22.522  1.00 35.55           O  
ANISOU 2336  O   ALA A 748     5056   4491   3958   -270   -487     -4
ATOM   2337  CB  ALA A 748      -6.844  17.648  22.760  1.00 34.16           C  
ANISOU 2337  CB  ALA A 748     4853   4294   3832   -215   -499    114
ATOM   2338  H   ALA A 748      -6.436  17.141  20.349  1.00  0.00           H  
ATOM   2339  HA  ALA A 748      -8.144  18.971  21.687  1.00  0.00           H  
ATOM   2340  HB1 ALA A 748      -7.061  18.073  23.741  1.00  0.00           H  
ATOM   2341  HB2 ALA A 748      -7.475  16.769  22.647  1.00  0.00           H  
ATOM   2342  HB3 ALA A 748      -5.808  17.310  22.771  1.00  0.00           H  
ATOM   2343  N   GLN A 749      -5.010  19.938  21.345  1.00 32.87           N  
ANISOU 2343  N   GLN A 749     4625   4148   3716   -248   -534     27
ATOM   2344  CA  GLN A 749      -4.094  21.076  21.351  1.00 33.50           C  
ANISOU 2344  CA  GLN A 749     4699   4246   3782   -277   -566     -4
ATOM   2345  C   GLN A 749      -4.566  22.239  20.469  1.00 32.82           C  
ANISOU 2345  C   GLN A 749     4620   4143   3705   -294   -524    -46
ATOM   2346  O   GLN A 749      -4.485  23.385  20.907  1.00 32.30           O  
ANISOU 2346  O   GLN A 749     4579   4080   3611   -320   -531    -76
ATOM   2347  CB  GLN A 749      -2.692  20.606  20.936  1.00 34.23           C  
ANISOU 2347  CB  GLN A 749     4727   4345   3931   -275   -609      1
ATOM   2348  CG  GLN A 749      -1.992  19.795  22.036  1.00 34.74           C  
ANISOU 2348  CG  GLN A 749     4780   4426   3990   -263   -673     47
ATOM   2349  CD  GLN A 749      -0.613  19.352  21.576  1.00 35.37           C  
ANISOU 2349  CD  GLN A 749     4784   4508   4147   -257   -713     44
ATOM   2350  OE1 GLN A 749       0.331  20.127  21.669  1.00 34.08           O  
ANISOU 2350  OE1 GLN A 749     4602   4366   3979   -282   -748     17
ATOM   2351  NE2 GLN A 749      -0.494  18.126  21.064  1.00 37.73           N  
ANISOU 2351  NE2 GLN A 749     5031   4778   4525   -226   -704     64
ATOM   2352  H   GLN A 749      -4.684  19.113  20.858  1.00  0.00           H  
ATOM   2353  HA  GLN A 749      -4.036  21.458  22.371  1.00  0.00           H  
ATOM   2354  HB3 GLN A 749      -2.074  21.469  20.682  1.00  0.00           H  
ATOM   2355  HB2 GLN A 749      -2.757  20.012  20.024  1.00  0.00           H  
ATOM   2356  HG3 GLN A 749      -2.580  18.933  22.338  1.00  0.00           H  
ATOM   2357  HG2 GLN A 749      -1.873  20.407  22.929  1.00  0.00           H  
ATOM   2358 HE22 GLN A 749       0.402  17.805  20.719  1.00  0.00           H  
ATOM   2359 HE21 GLN A 749      -1.296  17.514  21.016  1.00  0.00           H  
ATOM   2360  N   ILE A 750      -5.085  21.929  19.269  1.00 31.42           N  
ANISOU 2360  N   ILE A 750     4419   3947   3570   -282   -483    -47
ATOM   2361  CA  ILE A 750      -5.667  22.922  18.362  1.00 31.86           C  
ANISOU 2361  CA  ILE A 750     4481   3988   3636   -297   -450    -69
ATOM   2362  C   ILE A 750      -6.967  23.520  18.945  1.00 31.73           C  
ANISOU 2362  C   ILE A 750     4517   3953   3584   -294   -425    -82
ATOM   2363  O   ILE A 750      -7.158  24.728  18.847  1.00 34.38           O  
ANISOU 2363  O   ILE A 750     4870   4272   3917   -313   -423   -107
ATOM   2364  CB  ILE A 750      -5.936  22.344  16.940  1.00 30.40           C  
ANISOU 2364  CB  ILE A 750     4257   3801   3492   -290   -415    -64
ATOM   2365  CG1 ILE A 750      -4.630  21.854  16.274  1.00 31.01           C  
ANISOU 2365  CG1 ILE A 750     4274   3896   3609   -302   -431    -69
ATOM   2366  CG2 ILE A 750      -6.651  23.323  15.978  1.00 30.20           C  
ANISOU 2366  CG2 ILE A 750     4240   3763   3469   -308   -391    -71
ATOM   2367  CD1 ILE A 750      -4.852  20.891  15.096  1.00 31.05           C  
ANISOU 2367  CD1 ILE A 750     4235   3909   3653   -300   -393    -74
ATOM   2368  H   ILE A 750      -5.115  20.965  18.965  1.00  0.00           H  
ATOM   2369  HA  ILE A 750      -4.943  23.732  18.257  1.00  0.00           H  
ATOM   2370  HB  ILE A 750      -6.573  21.469  17.069  1.00  0.00           H  
ATOM   2371 HG13 ILE A 750      -3.998  21.353  17.003  1.00  0.00           H  
ATOM   2372 HG12 ILE A 750      -4.049  22.715  15.942  1.00  0.00           H  
ATOM   2373 HG21 ILE A 750      -6.826  22.867  15.004  1.00  0.00           H  
ATOM   2374 HG22 ILE A 750      -7.622  23.645  16.347  1.00  0.00           H  
ATOM   2375 HG23 ILE A 750      -6.051  24.219  15.816  1.00  0.00           H  
ATOM   2376 HD11 ILE A 750      -4.162  20.049  15.150  1.00  0.00           H  
ATOM   2377 HD12 ILE A 750      -5.861  20.480  15.083  1.00  0.00           H  
ATOM   2378 HD13 ILE A 750      -4.687  21.393  14.142  1.00  0.00           H  
ATOM   2379  N   ALA A 751      -7.797  22.689  19.603  1.00 32.98           N  
ANISOU 2379  N   ALA A 751     4695   4110   3724   -272   -403    -69
ATOM   2380  CA  ALA A 751      -8.993  23.122  20.330  1.00 33.20           C  
ANISOU 2380  CA  ALA A 751     4768   4125   3720   -271   -374    -89
ATOM   2381  C   ALA A 751      -8.685  24.007  21.553  1.00 35.12           C  
ANISOU 2381  C   ALA A 751     5045   4380   3919   -298   -396   -119
ATOM   2382  O   ALA A 751      -9.453  24.929  21.818  1.00 34.46           O  
ANISOU 2382  O   ALA A 751     4982   4275   3834   -309   -371   -158
ATOM   2383  CB  ALA A 751      -9.811  21.894  20.753  1.00 33.88           C  
ANISOU 2383  CB  ALA A 751     4869   4217   3787   -251   -350    -69
ATOM   2384  H   ALA A 751      -7.586  21.700  19.639  1.00  0.00           H  
ATOM   2385  HA  ALA A 751      -9.602  23.708  19.639  1.00  0.00           H  
ATOM   2386  HB1 ALA A 751     -10.747  22.195  21.226  1.00  0.00           H  
ATOM   2387  HB2 ALA A 751     -10.069  21.275  19.897  1.00  0.00           H  
ATOM   2388  HB3 ALA A 751      -9.264  21.268  21.457  1.00  0.00           H  
ATOM   2389  N   SER A 752      -7.569  23.731  22.254  1.00 35.17           N  
ANISOU 2389  N   SER A 752     5050   4419   3893   -311   -441   -104
ATOM   2390  CA  SER A 752      -7.083  24.495  23.408  1.00 37.02           C  
ANISOU 2390  CA  SER A 752     5312   4678   4072   -345   -466   -135
ATOM   2391  C   SER A 752      -6.525  25.875  23.011  1.00 36.52           C  
ANISOU 2391  C   SER A 752     5235   4597   4042   -368   -474   -176
ATOM   2392  O   SER A 752      -6.787  26.852  23.713  1.00 34.51           O  
ANISOU 2392  O   SER A 752     5004   4337   3768   -395   -463   -226
ATOM   2393  CB  SER A 752      -6.030  23.656  24.161  1.00 37.22           C  
ANISOU 2393  CB  SER A 752     5333   4749   4059   -352   -525    -98
ATOM   2394  OG  SER A 752      -5.594  24.282  25.351  1.00 36.78           O  
ANISOU 2394  OG  SER A 752     5302   4729   3941   -392   -554   -131
ATOM   2395  H   SER A 752      -7.000  22.941  21.980  1.00  0.00           H  
ATOM   2396  HA  SER A 752      -7.929  24.655  24.079  1.00  0.00           H  
ATOM   2397  HB3 SER A 752      -5.161  23.462  23.532  1.00  0.00           H  
ATOM   2398  HB2 SER A 752      -6.442  22.687  24.430  1.00  0.00           H  
ATOM   2399  HG  SER A 752      -4.882  23.758  25.728  1.00  0.00           H  
ATOM   2400  N   GLY A 753      -5.796  25.932  21.882  1.00 35.81           N  
ANISOU 2400  N   GLY A 753     5104   4496   4006   -362   -489   -158
ATOM   2401  CA  GLY A 753      -5.234  27.165  21.334  1.00 35.33           C  
ANISOU 2401  CA  GLY A 753     5029   4413   3982   -387   -491   -187
ATOM   2402  C   GLY A 753      -6.339  28.050  20.739  1.00 35.26           C  
ANISOU 2402  C   GLY A 753     5036   4353   4006   -384   -447   -207
ATOM   2403  O   GLY A 753      -6.307  29.262  20.938  1.00 36.40           O  
ANISOU 2403  O   GLY A 753     5189   4470   4171   -409   -443   -245
ATOM   2404  H   GLY A 753      -5.605  25.078  21.374  1.00  0.00           H  
ATOM   2405  HA3 GLY A 753      -4.510  26.912  20.561  1.00  0.00           H  
ATOM   2406  HA2 GLY A 753      -4.691  27.709  22.110  1.00  0.00           H  
ATOM   2407  N   MET A 754      -7.341  27.456  20.063  1.00 34.81           N  
ANISOU 2407  N   MET A 754     4978   4282   3963   -354   -417   -181
ATOM   2408  CA  MET A 754      -8.517  28.169  19.554  1.00 36.58           C  
ANISOU 2408  CA  MET A 754     5208   4458   4229   -345   -383   -190
ATOM   2409  C   MET A 754      -9.463  28.670  20.657  1.00 37.58           C  
ANISOU 2409  C   MET A 754     5368   4569   4341   -348   -357   -240
ATOM   2410  O   MET A 754     -10.089  29.709  20.456  1.00 37.41           O  
ANISOU 2410  O   MET A 754     5348   4497   4367   -352   -338   -270
ATOM   2411  CB  MET A 754      -9.310  27.292  18.573  1.00 34.11           C  
ANISOU 2411  CB  MET A 754     4878   4144   3935   -316   -361   -153
ATOM   2412  CG  MET A 754      -8.718  27.127  17.167  1.00 33.98           C  
ANISOU 2412  CG  MET A 754     4826   4143   3941   -324   -376   -117
ATOM   2413  SD  MET A 754      -8.272  28.640  16.263  1.00 33.89           S  
ANISOU 2413  SD  MET A 754     4803   4098   3974   -359   -389   -110
ATOM   2414  CE  MET A 754      -9.802  29.595  16.450  1.00 35.98           C  
ANISOU 2414  CE  MET A 754     5084   4304   4281   -338   -366   -111
ATOM   2415  H   MET A 754      -7.319  26.457  19.906  1.00  0.00           H  
ATOM   2416  HA  MET A 754      -8.165  29.059  19.032  1.00  0.00           H  
ATOM   2417  HB3 MET A 754     -10.305  27.714  18.450  1.00  0.00           H  
ATOM   2418  HB2 MET A 754      -9.466  26.306  19.013  1.00  0.00           H  
ATOM   2419  HG3 MET A 754      -9.443  26.586  16.563  1.00  0.00           H  
ATOM   2420  HG2 MET A 754      -7.843  26.488  17.204  1.00  0.00           H  
ATOM   2421  HE1 MET A 754      -9.801  30.454  15.782  1.00  0.00           H  
ATOM   2422  HE2 MET A 754     -10.664  28.975  16.216  1.00  0.00           H  
ATOM   2423  HE3 MET A 754      -9.907  29.960  17.471  1.00  0.00           H  
ATOM   2424  N   ARG A 755      -9.537  27.958  21.797  1.00 37.16           N  
ANISOU 2424  N   ARG A 755     5337   4555   4224   -349   -355   -249
ATOM   2425  CA  ARG A 755     -10.248  28.405  22.998  1.00 39.61           C  
ANISOU 2425  CA  ARG A 755     5679   4862   4506   -365   -324   -307
ATOM   2426  C   ARG A 755      -9.595  29.671  23.581  1.00 39.15           C  
ANISOU 2426  C   ARG A 755     5624   4792   4456   -403   -336   -362
ATOM   2427  O   ARG A 755     -10.309  30.608  23.928  1.00 39.09           O  
ANISOU 2427  O   ARG A 755     5619   4739   4493   -412   -304   -417
ATOM   2428  CB  ARG A 755     -10.300  27.257  24.033  1.00 42.55           C  
ANISOU 2428  CB  ARG A 755     6080   5290   4795   -372   -324   -297
ATOM   2429  CG  ARG A 755     -11.087  27.561  25.326  1.00 47.88           C  
ANISOU 2429  CG  ARG A 755     6789   5975   5428   -400   -283   -364
ATOM   2430  CD  ARG A 755     -10.569  26.780  26.544  1.00 50.49           C  
ANISOU 2430  CD  ARG A 755     7152   6377   5654   -433   -306   -354
ATOM   2431  NE  ARG A 755      -9.211  27.213  26.916  1.00 55.07           N  
ANISOU 2431  NE  ARG A 755     7727   6990   6206   -462   -362   -358
ATOM   2432  CZ  ARG A 755      -8.869  28.381  27.488  1.00 57.63           C  
ANISOU 2432  CZ  ARG A 755     8056   7318   6523   -504   -358   -431
ATOM   2433  NH1 ARG A 755      -9.792  29.270  27.885  1.00 58.81           N  
ANISOU 2433  NH1 ARG A 755     8214   7433   6697   -519   -300   -510
ATOM   2434  NH2 ARG A 755      -7.572  28.669  27.657  1.00 56.85           N1+
ANISOU 2434  NH2 ARG A 755     7946   7252   6401   -530   -413   -432
ATOM   2435  H   ARG A 755      -9.023  27.092  21.877  1.00  0.00           H  
ATOM   2436  HA  ARG A 755     -11.270  28.660  22.715  1.00  0.00           H  
ATOM   2437  HB3 ARG A 755      -9.272  27.007  24.289  1.00  0.00           H  
ATOM   2438  HB2 ARG A 755     -10.709  26.350  23.594  1.00  0.00           H  
ATOM   2439  HG3 ARG A 755     -12.166  27.477  25.194  1.00  0.00           H  
ATOM   2440  HG2 ARG A 755     -10.929  28.606  25.577  1.00  0.00           H  
ATOM   2441  HD3 ARG A 755     -10.441  25.739  26.241  1.00  0.00           H  
ATOM   2442  HD2 ARG A 755     -11.275  26.772  27.375  1.00  0.00           H  
ATOM   2443  HE  ARG A 755      -8.465  26.597  26.623  1.00  0.00           H  
ATOM   2444 HH12 ARG A 755      -9.518  30.151  28.296  1.00  0.00           H  
ATOM   2445 HH11 ARG A 755     -10.773  29.062  27.768  1.00  0.00           H  
ATOM   2446 HH22 ARG A 755      -7.290  29.539  28.084  1.00  0.00           H  
ATOM   2447 HH21 ARG A 755      -6.859  28.021  27.349  1.00  0.00           H  
ATOM   2448  N   TYR A 756      -8.253  29.681  23.640  1.00 38.91           N  
ANISOU 2448  N   TYR A 756     5586   4799   4397   -426   -382   -351
ATOM   2449  CA  TYR A 756      -7.450  30.813  24.093  1.00 40.57           C  
ANISOU 2449  CA  TYR A 756     5794   5001   4617   -466   -395   -407
ATOM   2450  C   TYR A 756      -7.598  32.063  23.197  1.00 40.71           C  
ANISOU 2450  C   TYR A 756     5793   4939   4733   -464   -375   -421
ATOM   2451  O   TYR A 756      -7.693  33.164  23.738  1.00 40.13           O  
ANISOU 2451  O   TYR A 756     5725   4826   4697   -485   -349   -485
ATOM   2452  CB  TYR A 756      -5.991  30.348  24.268  1.00 41.11           C  
ANISOU 2452  CB  TYR A 756     5846   5118   4654   -484   -452   -382
ATOM   2453  CG  TYR A 756      -5.029  31.420  24.737  1.00 42.03           C  
ANISOU 2453  CG  TYR A 756     5955   5240   4771   -531   -472   -440
ATOM   2454  CD1 TYR A 756      -4.920  31.721  26.110  1.00 42.68           C  
ANISOU 2454  CD1 TYR A 756     6060   5375   4780   -572   -483   -496
ATOM   2455  CD2 TYR A 756      -4.244  32.119  23.800  1.00 42.84           C  
ANISOU 2455  CD2 TYR A 756     6030   5301   4944   -542   -480   -439
ATOM   2456  CE1 TYR A 756      -4.029  32.720  26.545  1.00 46.02           C  
ANISOU 2456  CE1 TYR A 756     6471   5808   5205   -619   -501   -555
ATOM   2457  CE2 TYR A 756      -3.347  33.109  24.237  1.00 43.67           C  
ANISOU 2457  CE2 TYR A 756     6125   5407   5058   -587   -495   -495
ATOM   2458  CZ  TYR A 756      -3.243  33.417  25.606  1.00 45.70           C  
ANISOU 2458  CZ  TYR A 756     6400   5716   5248   -625   -506   -556
ATOM   2459  OH  TYR A 756      -2.393  34.400  26.019  1.00 47.35           O  
ANISOU 2459  OH  TYR A 756     6593   5927   5469   -673   -520   -617
ATOM   2460  H   TYR A 756      -7.737  28.867  23.333  1.00  0.00           H  
ATOM   2461  HA  TYR A 756      -7.820  31.085  25.083  1.00  0.00           H  
ATOM   2462  HB3 TYR A 756      -5.610  29.935  23.334  1.00  0.00           H  
ATOM   2463  HB2 TYR A 756      -5.954  29.525  24.983  1.00  0.00           H  
ATOM   2464  HD1 TYR A 756      -5.519  31.186  26.832  1.00  0.00           H  
ATOM   2465  HD2 TYR A 756      -4.329  31.898  22.746  1.00  0.00           H  
ATOM   2466  HE1 TYR A 756      -3.952  32.949  27.598  1.00  0.00           H  
ATOM   2467  HE2 TYR A 756      -2.742  33.629  23.514  1.00  0.00           H  
ATOM   2468  HH  TYR A 756      -2.383  34.513  26.972  1.00  0.00           H  
ATOM   2469  N   LEU A 757      -7.673  31.874  21.865  1.00 40.16           N  
ANISOU 2469  N   LEU A 757     5701   4849   4709   -441   -386   -359
ATOM   2470  CA  LEU A 757      -7.956  32.939  20.894  1.00 42.26           C  
ANISOU 2470  CA  LEU A 757     5950   5043   5062   -440   -375   -350
ATOM   2471  C   LEU A 757      -9.379  33.499  21.046  1.00 42.20           C  
ANISOU 2471  C   LEU A 757     5949   4974   5109   -421   -334   -381
ATOM   2472  O   LEU A 757      -9.537  34.717  21.074  1.00 41.64           O  
ANISOU 2472  O   LEU A 757     5872   4839   5107   -437   -320   -423
ATOM   2473  CB  LEU A 757      -7.751  32.430  19.447  1.00 43.39           C  
ANISOU 2473  CB  LEU A 757     6071   5189   5226   -423   -389   -274
ATOM   2474  CG  LEU A 757      -6.286  32.140  19.064  1.00 46.16           C  
ANISOU 2474  CG  LEU A 757     6401   5567   5571   -451   -421   -252
ATOM   2475  CD1 LEU A 757      -6.199  31.297  17.774  1.00 48.49           C  
ANISOU 2475  CD1 LEU A 757     6673   5866   5883   -442   -423   -187
ATOM   2476  CD2 LEU A 757      -5.431  33.421  18.985  1.00 47.41           C  
ANISOU 2476  CD2 LEU A 757     6556   5678   5777   -491   -425   -286
ATOM   2477  H   LEU A 757      -7.567  30.941  21.489  1.00  0.00           H  
ATOM   2478  HA  LEU A 757      -7.262  33.759  21.087  1.00  0.00           H  
ATOM   2479  HB3 LEU A 757      -8.157  33.148  18.733  1.00  0.00           H  
ATOM   2480  HB2 LEU A 757      -8.341  31.522  19.314  1.00  0.00           H  
ATOM   2481  HG  LEU A 757      -5.865  31.542  19.867  1.00  0.00           H  
ATOM   2482 HD11 LEU A 757      -5.423  31.642  17.092  1.00  0.00           H  
ATOM   2483 HD12 LEU A 757      -5.971  30.257  18.010  1.00  0.00           H  
ATOM   2484 HD13 LEU A 757      -7.138  31.306  17.220  1.00  0.00           H  
ATOM   2485 HD21 LEU A 757      -5.020  33.599  17.990  1.00  0.00           H  
ATOM   2486 HD22 LEU A 757      -5.993  34.316  19.251  1.00  0.00           H  
ATOM   2487 HD23 LEU A 757      -4.587  33.348  19.670  1.00  0.00           H  
ATOM   2488  N   ALA A 758     -10.372  32.602  21.156  1.00 39.30           N  
ANISOU 2488  N   ALA A 758     5588   4622   4723   -388   -314   -363
ATOM   2489  CA  ALA A 758     -11.796  32.916  21.272  1.00 40.44           C  
ANISOU 2489  CA  ALA A 758     5729   4712   4923   -365   -274   -394
ATOM   2490  C   ALA A 758     -12.173  33.697  22.542  1.00 41.41           C  
ANISOU 2490  C   ALA A 758     5864   4814   5052   -393   -241   -493
ATOM   2491  O   ALA A 758     -13.001  34.603  22.459  1.00 41.80           O  
ANISOU 2491  O   ALA A 758     5897   4788   5195   -390   -218   -533
ATOM   2492  CB  ALA A 758     -12.589  31.607  21.197  1.00 40.86           C  
ANISOU 2492  CB  ALA A 758     5786   4797   4941   -332   -256   -369
ATOM   2493  H   ALA A 758     -10.147  31.616  21.113  1.00  0.00           H  
ATOM   2494  HA  ALA A 758     -12.071  33.532  20.413  1.00  0.00           H  
ATOM   2495  HB1 ALA A 758     -13.649  31.777  21.374  1.00  0.00           H  
ATOM   2496  HB2 ALA A 758     -12.482  31.140  20.219  1.00  0.00           H  
ATOM   2497  HB3 ALA A 758     -12.239  30.893  21.941  1.00  0.00           H  
ATOM   2498  N   THR A 759     -11.542  33.357  23.679  1.00 40.92           N  
ANISOU 2498  N   THR A 759     5829   4822   4897   -423   -241   -532
ATOM   2499  CA  THR A 759     -11.711  34.050  24.962  1.00 44.50           C  
ANISOU 2499  CA  THR A 759     6294   5275   5337   -461   -205   -634
ATOM   2500  C   THR A 759     -10.906  35.368  25.050  1.00 44.68           C  
ANISOU 2500  C   THR A 759     6303   5253   5419   -496   -213   -685
ATOM   2501  O   THR A 759     -11.258  36.207  25.878  1.00 47.22           O  
ANISOU 2501  O   THR A 759     6624   5551   5766   -526   -174   -781
ATOM   2502  CB  THR A 759     -11.324  33.141  26.159  1.00 46.75           C  
ANISOU 2502  CB  THR A 759     6613   5657   5490   -493   -209   -653
ATOM   2503  OG1 THR A 759      -9.974  32.717  26.094  1.00 49.08           O  
ANISOU 2503  OG1 THR A 759     6911   6008   5728   -507   -268   -603
ATOM   2504  CG2 THR A 759     -12.236  31.910  26.293  1.00 46.39           C  
ANISOU 2504  CG2 THR A 759     6582   5643   5400   -464   -188   -615
ATOM   2505  H   THR A 759     -10.885  32.589  23.668  1.00  0.00           H  
ATOM   2506  HA  THR A 759     -12.765  34.312  25.072  1.00  0.00           H  
ATOM   2507  HB  THR A 759     -11.420  33.714  27.083  1.00  0.00           H  
ATOM   2508  HG1 THR A 759      -9.891  32.077  25.380  1.00  0.00           H  
ATOM   2509 HG21 THR A 759     -11.924  31.277  27.125  1.00  0.00           H  
ATOM   2510 HG22 THR A 759     -13.266  32.214  26.485  1.00  0.00           H  
ATOM   2511 HG23 THR A 759     -12.246  31.297  25.394  1.00  0.00           H  
ATOM   2512  N   LEU A 760      -9.912  35.569  24.162  1.00 43.08           N  
ANISOU 2512  N   LEU A 760     6087   5039   5242   -497   -257   -627
ATOM   2513  CA  LEU A 760      -9.277  36.870  23.903  1.00 44.20           C  
ANISOU 2513  CA  LEU A 760     6212   5119   5464   -526   -260   -662
ATOM   2514  C   LEU A 760      -9.997  37.670  22.794  1.00 43.54           C  
ANISOU 2514  C   LEU A 760     6103   4928   5512   -495   -252   -623
ATOM   2515  O   LEU A 760      -9.540  38.763  22.458  1.00 42.37           O  
ANISOU 2515  O   LEU A 760     5938   4714   5444   -515   -259   -627
ATOM   2516  CB  LEU A 760      -7.784  36.662  23.562  1.00 46.34           C  
ANISOU 2516  CB  LEU A 760     6479   5436   5691   -554   -310   -628
ATOM   2517  CG  LEU A 760      -6.899  36.289  24.769  1.00 49.15           C  
ANISOU 2517  CG  LEU A 760     6849   5877   5947   -600   -326   -688
ATOM   2518  CD1 LEU A 760      -5.484  35.926  24.299  1.00 51.15           C  
ANISOU 2518  CD1 LEU A 760     7090   6181   6162   -615   -381   -640
ATOM   2519  CD2 LEU A 760      -6.850  37.394  25.843  1.00 52.05           C  
ANISOU 2519  CD2 LEU A 760     7213   6213   6349   -649   -293   -802
ATOM   2520  H   LEU A 760      -9.660  34.825  23.527  1.00  0.00           H  
ATOM   2521  HA  LEU A 760      -9.349  37.490  24.797  1.00  0.00           H  
ATOM   2522  HB3 LEU A 760      -7.367  37.570  23.125  1.00  0.00           H  
ATOM   2523  HB2 LEU A 760      -7.698  35.897  22.788  1.00  0.00           H  
ATOM   2524  HG  LEU A 760      -7.320  35.395  25.230  1.00  0.00           H  
ATOM   2525 HD11 LEU A 760      -4.915  35.490  25.118  1.00  0.00           H  
ATOM   2526 HD12 LEU A 760      -5.505  35.199  23.486  1.00  0.00           H  
ATOM   2527 HD13 LEU A 760      -4.940  36.804  23.949  1.00  0.00           H  
ATOM   2528 HD21 LEU A 760      -5.828  37.634  26.137  1.00  0.00           H  
ATOM   2529 HD22 LEU A 760      -7.308  38.321  25.501  1.00  0.00           H  
ATOM   2530 HD23 LEU A 760      -7.380  37.080  26.743  1.00  0.00           H  
ATOM   2531  N   ASN A 761     -11.118  37.133  22.274  1.00 42.71           N  
ANISOU 2531  N   ASN A 761     5993   4807   5427   -449   -239   -582
ATOM   2532  CA  ASN A 761     -12.033  37.736  21.294  1.00 42.18           C  
ANISOU 2532  CA  ASN A 761     5899   4644   5482   -415   -235   -542
ATOM   2533  C   ASN A 761     -11.417  37.897  19.889  1.00 42.59           C  
ANISOU 2533  C   ASN A 761     5941   4677   5565   -413   -281   -437
ATOM   2534  O   ASN A 761     -11.786  38.823  19.165  1.00 43.08           O  
ANISOU 2534  O   ASN A 761     5982   4649   5735   -406   -289   -403
ATOM   2535  CB  ASN A 761     -12.680  39.045  21.828  1.00 43.60           C  
ANISOU 2535  CB  ASN A 761     6059   4727   5780   -426   -197   -632
ATOM   2536  CG  ASN A 761     -13.336  38.889  23.205  1.00 44.09           C  
ANISOU 2536  CG  ASN A 761     6127   4815   5808   -436   -142   -746
ATOM   2537  OD1 ASN A 761     -12.835  39.412  24.198  1.00 43.35           O  
ANISOU 2537  OD1 ASN A 761     6037   4723   5709   -481   -114   -846
ATOM   2538  ND2 ASN A 761     -14.456  38.166  23.271  1.00 42.36           N  
ANISOU 2538  ND2 ASN A 761     5909   4621   5564   -401   -122   -736
ATOM   2539  H   ASN A 761     -11.409  36.229  22.617  1.00  0.00           H  
ATOM   2540  HA  ASN A 761     -12.837  37.013  21.148  1.00  0.00           H  
ATOM   2541  HB3 ASN A 761     -13.443  39.400  21.133  1.00  0.00           H  
ATOM   2542  HB2 ASN A 761     -11.936  39.840  21.887  1.00  0.00           H  
ATOM   2543 HD22 ASN A 761     -14.916  38.034  24.160  1.00  0.00           H  
ATOM   2544 HD21 ASN A 761     -14.846  37.741  22.443  1.00  0.00           H  
ATOM   2545  N   PHE A 762     -10.515  36.973  19.518  1.00 42.28           N  
ANISOU 2545  N   PHE A 762     5914   4721   5429   -421   -309   -386
ATOM   2546  CA  PHE A 762      -9.899  36.885  18.195  1.00 42.08           C  
ANISOU 2546  CA  PHE A 762     5878   4699   5410   -428   -345   -294
ATOM   2547  C   PHE A 762     -10.554  35.770  17.369  1.00 41.28           C  
ANISOU 2547  C   PHE A 762     5772   4639   5272   -394   -354   -223
ATOM   2548  O   PHE A 762     -10.878  34.711  17.910  1.00 38.59           O  
ANISOU 2548  O   PHE A 762     5441   4361   4861   -375   -343   -238
ATOM   2549  CB  PHE A 762      -8.387  36.614  18.347  1.00 41.09           C  
ANISOU 2549  CB  PHE A 762     5758   4634   5218   -468   -366   -298
ATOM   2550  CG  PHE A 762      -7.597  37.730  19.009  1.00 43.59           C  
ANISOU 2550  CG  PHE A 762     6074   4907   5581   -510   -363   -356
ATOM   2551  CD1 PHE A 762      -7.626  39.037  18.477  1.00 45.51           C  
ANISOU 2551  CD1 PHE A 762     6304   5058   5927   -525   -364   -330
ATOM   2552  CD2 PHE A 762      -6.787  37.465  20.134  1.00 44.74           C  
ANISOU 2552  CD2 PHE A 762     6228   5100   5669   -537   -359   -435
ATOM   2553  CE1 PHE A 762      -6.884  40.046  19.074  1.00 46.70           C  
ANISOU 2553  CE1 PHE A 762     6451   5160   6132   -566   -356   -390
ATOM   2554  CE2 PHE A 762      -6.041  38.486  20.707  1.00 45.89           C  
ANISOU 2554  CE2 PHE A 762     6368   5207   5858   -581   -353   -499
ATOM   2555  CZ  PHE A 762      -6.090  39.769  20.179  1.00 46.15           C  
ANISOU 2555  CZ  PHE A 762     6388   5143   6004   -595   -348   -481
ATOM   2556  H   PHE A 762     -10.264  36.237  20.167  1.00  0.00           H  
ATOM   2557  HA  PHE A 762     -10.034  37.823  17.656  1.00  0.00           H  
ATOM   2558  HB3 PHE A 762      -7.941  36.442  17.366  1.00  0.00           H  
ATOM   2559  HB2 PHE A 762      -8.234  35.690  18.905  1.00  0.00           H  
ATOM   2560  HD1 PHE A 762      -8.223  39.262  17.605  1.00  0.00           H  
ATOM   2561  HD2 PHE A 762      -6.739  36.469  20.550  1.00  0.00           H  
ATOM   2562  HE1 PHE A 762      -6.916  41.046  18.668  1.00  0.00           H  
ATOM   2563  HE2 PHE A 762      -5.417  38.279  21.565  1.00  0.00           H  
ATOM   2564  HZ  PHE A 762      -5.498  40.555  20.623  1.00  0.00           H  
ATOM   2565  N   VAL A 763     -10.694  36.038  16.062  1.00 42.02           N  
ANISOU 2565  N   VAL A 763     5850   4698   5415   -391   -376   -144
ATOM   2566  CA  VAL A 763     -11.192  35.105  15.054  1.00 41.78           C  
ANISOU 2566  CA  VAL A 763     5811   4718   5344   -372   -388    -75
ATOM   2567  C   VAL A 763     -10.039  34.829  14.070  1.00 41.04           C  
ANISOU 2567  C   VAL A 763     5713   4681   5198   -411   -410    -25
ATOM   2568  O   VAL A 763      -9.422  35.779  13.584  1.00 44.58           O  
ANISOU 2568  O   VAL A 763     6159   5096   5681   -448   -425      3
ATOM   2569  CB  VAL A 763     -12.391  35.714  14.267  1.00 42.72           C  
ANISOU 2569  CB  VAL A 763     5911   4778   5541   -349   -402    -17
ATOM   2570  CG1 VAL A 763     -12.920  34.811  13.136  1.00 42.38           C  
ANISOU 2570  CG1 VAL A 763     5857   4802   5442   -335   -413     40
ATOM   2571  CG2 VAL A 763     -13.558  36.066  15.208  1.00 43.01           C  
ANISOU 2571  CG2 VAL A 763     5940   4747   5653   -312   -377    -76
ATOM   2572  H   VAL A 763     -10.380  36.929  15.704  1.00  0.00           H  
ATOM   2573  HA  VAL A 763     -11.507  34.170  15.519  1.00  0.00           H  
ATOM   2574  HB  VAL A 763     -12.061  36.646  13.804  1.00  0.00           H  
ATOM   2575 HG11 VAL A 763     -13.747  35.285  12.608  1.00  0.00           H  
ATOM   2576 HG12 VAL A 763     -12.159  34.574  12.396  1.00  0.00           H  
ATOM   2577 HG13 VAL A 763     -13.285  33.868  13.536  1.00  0.00           H  
ATOM   2578 HG21 VAL A 763     -14.406  36.467  14.652  1.00  0.00           H  
ATOM   2579 HG22 VAL A 763     -13.902  35.186  15.752  1.00  0.00           H  
ATOM   2580 HG23 VAL A 763     -13.272  36.819  15.943  1.00  0.00           H  
ATOM   2581  N   HIS A 764      -9.764  33.540  13.810  1.00 37.69           N  
ANISOU 2581  N   HIS A 764     5285   4338   4696   -406   -407    -18
ATOM   2582  CA  HIS A 764      -8.645  33.087  12.977  1.00 36.28           C  
ANISOU 2582  CA  HIS A 764     5093   4217   4472   -444   -420     14
ATOM   2583  C   HIS A 764      -8.914  33.247  11.469  1.00 37.16           C  
ANISOU 2583  C   HIS A 764     5192   4330   4595   -466   -435     93
ATOM   2584  O   HIS A 764      -8.041  33.749  10.764  1.00 36.12           O  
ANISOU 2584  O   HIS A 764     5059   4187   4478   -512   -447    126
ATOM   2585  CB  HIS A 764      -8.286  31.634  13.353  1.00 35.46           C  
ANISOU 2585  CB  HIS A 764     4981   4189   4300   -429   -409     -6
ATOM   2586  CG  HIS A 764      -6.925  31.183  12.879  1.00 37.70           C  
ANISOU 2586  CG  HIS A 764     5244   4525   4552   -468   -416     -1
ATOM   2587  ND1 HIS A 764      -6.648  30.904  11.537  1.00 36.94           N  
ANISOU 2587  ND1 HIS A 764     5128   4457   4447   -505   -418     44
ATOM   2588  CD2 HIS A 764      -5.776  30.984  13.617  1.00 38.23           C  
ANISOU 2588  CD2 HIS A 764     5304   4623   4599   -481   -423    -40
ATOM   2589  CE1 HIS A 764      -5.365  30.574  11.510  1.00 38.08           C  
ANISOU 2589  CE1 HIS A 764     5252   4645   4572   -538   -418     25
ATOM   2590  NE2 HIS A 764      -4.799  30.599  12.715  1.00 36.90           N  
ANISOU 2590  NE2 HIS A 764     5107   4493   4419   -521   -424    -23
ATOM   2591  H   HIS A 764     -10.353  32.818  14.210  1.00  0.00           H  
ATOM   2592  HA  HIS A 764      -7.784  33.709  13.230  1.00  0.00           H  
ATOM   2593  HB3 HIS A 764      -9.041  30.937  12.987  1.00  0.00           H  
ATOM   2594  HB2 HIS A 764      -8.284  31.536  14.439  1.00  0.00           H  
ATOM   2595  HD2 HIS A 764      -5.580  31.093  14.672  1.00  0.00           H  
ATOM   2596  HE1 HIS A 764      -4.834  30.312  10.606  1.00  0.00           H  
ATOM   2597  HE2 HIS A 764      -3.830  30.393  12.915  1.00  0.00           H  
ATOM   2598  N   ARG A 765     -10.109  32.825  11.012  1.00 38.17           N  
ANISOU 2598  N   ARG A 765     5310   4478   4712   -439   -433    122
ATOM   2599  CA  ARG A 765     -10.607  32.861   9.626  1.00 41.19           C  
ANISOU 2599  CA  ARG A 765     5679   4878   5092   -459   -452    200
ATOM   2600  C   ARG A 765      -9.984  31.846   8.641  1.00 39.89           C  
ANISOU 2600  C   ARG A 765     5495   4808   4851   -499   -445    217
ATOM   2601  O   ARG A 765     -10.551  31.678   7.560  1.00 40.36           O  
ANISOU 2601  O   ARG A 765     5542   4902   4889   -519   -457    272
ATOM   2602  CB  ARG A 765     -10.549  34.281   9.006  1.00 44.63           C  
ANISOU 2602  CB  ARG A 765     6121   5249   5585   -491   -480    260
ATOM   2603  CG  ARG A 765     -11.234  35.377   9.835  1.00 48.54           C  
ANISOU 2603  CG  ARG A 765     6624   5640   6177   -455   -485    244
ATOM   2604  CD  ARG A 765     -11.352  36.693   9.059  1.00 52.17           C  
ANISOU 2604  CD  ARG A 765     7081   6036   6703   -478   -521    333
ATOM   2605  NE  ARG A 765     -12.163  37.673   9.793  1.00 58.89           N  
ANISOU 2605  NE  ARG A 765     7929   6775   7671   -440   -527    321
ATOM   2606  CZ  ARG A 765     -12.813  38.717   9.250  1.00 62.38           C  
ANISOU 2606  CZ  ARG A 765     8359   7144   8197   -438   -565    403
ATOM   2607  NH1 ARG A 765     -12.789  38.947   7.929  1.00 64.61           N  
ANISOU 2607  NH1 ARG A 765     8639   7465   8443   -477   -603    510
ATOM   2608  NH2 ARG A 765     -13.504  39.542  10.046  1.00 60.70           N1+
ANISOU 2608  NH2 ARG A 765     8134   6820   8107   -400   -565    379
ATOM   2609  H   ARG A 765     -10.757  32.422  11.679  1.00  0.00           H  
ATOM   2610  HA  ARG A 765     -11.658  32.581   9.703  1.00  0.00           H  
ATOM   2611  HB3 ARG A 765     -11.042  34.243   8.034  1.00  0.00           H  
ATOM   2612  HB2 ARG A 765      -9.520  34.573   8.797  1.00  0.00           H  
ATOM   2613  HG3 ARG A 765     -10.656  35.545  10.743  1.00  0.00           H  
ATOM   2614  HG2 ARG A 765     -12.223  35.050  10.150  1.00  0.00           H  
ATOM   2615  HD3 ARG A 765     -11.769  36.498   8.071  1.00  0.00           H  
ATOM   2616  HD2 ARG A 765     -10.367  37.138   8.910  1.00  0.00           H  
ATOM   2617  HE  ARG A 765     -12.163  37.574  10.798  1.00  0.00           H  
ATOM   2618 HH12 ARG A 765     -13.279  39.735   7.531  1.00  0.00           H  
ATOM   2619 HH11 ARG A 765     -12.272  38.328   7.322  1.00  0.00           H  
ATOM   2620 HH22 ARG A 765     -13.998  40.333   9.660  1.00  0.00           H  
ATOM   2621 HH21 ARG A 765     -13.537  39.381  11.043  1.00  0.00           H  
ATOM   2622  N   ASP A 766      -8.859  31.199   8.990  1.00 38.72           N  
ANISOU 2622  N   ASP A 766     5340   4704   4667   -511   -426    167
ATOM   2623  CA  ASP A 766      -8.108  30.322   8.084  1.00 37.73           C  
ANISOU 2623  CA  ASP A 766     5187   4660   4486   -552   -411    167
ATOM   2624  C   ASP A 766      -7.487  29.159   8.885  1.00 36.18           C  
ANISOU 2624  C   ASP A 766     4977   4497   4272   -529   -390    101
ATOM   2625  O   ASP A 766      -6.309  28.841   8.715  1.00 38.75           O  
ANISOU 2625  O   ASP A 766     5281   4858   4584   -561   -381     75
ATOM   2626  CB  ASP A 766      -7.088  31.141   7.244  1.00 38.56           C  
ANISOU 2626  CB  ASP A 766     5287   4779   4582   -625   -418    197
ATOM   2627  CG  ASP A 766      -6.421  30.404   6.073  1.00 38.24           C  
ANISOU 2627  CG  ASP A 766     5215   4831   4482   -680   -397    201
ATOM   2628  OD1 ASP A 766      -6.917  29.331   5.662  1.00 37.14           O  
ANISOU 2628  OD1 ASP A 766     5057   4739   4314   -662   -382    189
ATOM   2629  OD2 ASP A 766      -5.417  30.953   5.571  1.00 37.34           O1-
ANISOU 2629  OD2 ASP A 766     5091   4745   4351   -745   -390    207
ATOM   2630  H   ASP A 766      -8.431  31.381   9.888  1.00  0.00           H  
ATOM   2631  HA  ASP A 766      -8.812  29.846   7.399  1.00  0.00           H  
ATOM   2632  HB3 ASP A 766      -6.300  31.497   7.911  1.00  0.00           H  
ATOM   2633  HB2 ASP A 766      -7.585  32.020   6.832  1.00  0.00           H  
ATOM   2634  N   LEU A 767      -8.289  28.545   9.770  1.00 35.39           N  
ANISOU 2634  N   LEU A 767     4885   4382   4177   -473   -382     75
ATOM   2635  CA  LEU A 767      -7.868  27.397  10.570  1.00 32.75           C  
ANISOU 2635  CA  LEU A 767     4540   4073   3830   -448   -367     28
ATOM   2636  C   LEU A 767      -7.824  26.131   9.697  1.00 33.03           C  
ANISOU 2636  C   LEU A 767     4537   4170   3842   -459   -343     22
ATOM   2637  O   LEU A 767      -8.829  25.775   9.081  1.00 32.07           O  
ANISOU 2637  O   LEU A 767     4408   4066   3708   -458   -333     43
ATOM   2638  CB  LEU A 767      -8.796  27.261  11.792  1.00 35.88           C  
ANISOU 2638  CB  LEU A 767     4962   4434   4235   -395   -363      7
ATOM   2639  CG  LEU A 767      -8.430  26.123  12.770  1.00 37.50           C  
ANISOU 2639  CG  LEU A 767     5161   4661   4426   -369   -354    -26
ATOM   2640  CD1 LEU A 767      -7.061  26.333  13.453  1.00 39.46           C  
ANISOU 2640  CD1 LEU A 767     5410   4907   4673   -384   -376    -47
ATOM   2641  CD2 LEU A 767      -9.553  25.947  13.795  1.00 37.53           C  
ANISOU 2641  CD2 LEU A 767     5192   4642   4426   -326   -341    -38
ATOM   2642  H   LEU A 767      -9.245  28.848   9.879  1.00  0.00           H  
ATOM   2643  HA  LEU A 767      -6.861  27.604  10.940  1.00  0.00           H  
ATOM   2644  HB3 LEU A 767      -9.817  27.108  11.439  1.00  0.00           H  
ATOM   2645  HB2 LEU A 767      -8.812  28.206  12.339  1.00  0.00           H  
ATOM   2646  HG  LEU A 767      -8.378  25.183  12.220  1.00  0.00           H  
ATOM   2647 HD11 LEU A 767      -7.124  26.242  14.538  1.00  0.00           H  
ATOM   2648 HD12 LEU A 767      -6.338  25.593  13.109  1.00  0.00           H  
ATOM   2649 HD13 LEU A 767      -6.644  27.319  13.246  1.00  0.00           H  
ATOM   2650 HD21 LEU A 767      -9.260  25.281  14.606  1.00  0.00           H  
ATOM   2651 HD22 LEU A 767      -9.860  26.901  14.224  1.00  0.00           H  
ATOM   2652 HD23 LEU A 767     -10.427  25.517  13.312  1.00  0.00           H  
ATOM   2653  N   ALA A 768      -6.643  25.501   9.664  1.00 31.41           N  
ANISOU 2653  N   ALA A 768     4301   3994   3637   -472   -334    -10
ATOM   2654  CA  ALA A 768      -6.298  24.349   8.837  1.00 31.89           C  
ANISOU 2654  CA  ALA A 768     4315   4110   3689   -493   -304    -32
ATOM   2655  C   ALA A 768      -4.952  23.787   9.315  1.00 32.37           C  
ANISOU 2655  C   ALA A 768     4344   4179   3776   -495   -304    -72
ATOM   2656  O   ALA A 768      -4.189  24.504   9.969  1.00 34.49           O  
ANISOU 2656  O   ALA A 768     4625   4425   4055   -501   -330    -74
ATOM   2657  CB  ALA A 768      -6.228  24.774   7.359  1.00 31.59           C  
ANISOU 2657  CB  ALA A 768     4260   4118   3622   -557   -295    -10
ATOM   2658  H   ALA A 768      -5.880  25.863  10.219  1.00  0.00           H  
ATOM   2659  HA  ALA A 768      -7.055  23.574   8.949  1.00  0.00           H  
ATOM   2660  HB1 ALA A 768      -5.896  23.952   6.724  1.00  0.00           H  
ATOM   2661  HB2 ALA A 768      -7.204  25.087   6.988  1.00  0.00           H  
ATOM   2662  HB3 ALA A 768      -5.547  25.614   7.220  1.00  0.00           H  
ATOM   2663  N   THR A 769      -4.662  22.524   8.960  1.00 33.30           N  
ANISOU 2663  N   THR A 769     4413   4325   3912   -493   -277   -108
ATOM   2664  CA  THR A 769      -3.396  21.859   9.302  1.00 32.40           C  
ANISOU 2664  CA  THR A 769     4254   4214   3842   -492   -280   -146
ATOM   2665  C   THR A 769      -2.157  22.466   8.597  1.00 34.63           C  
ANISOU 2665  C   THR A 769     4509   4520   4126   -551   -281   -163
ATOM   2666  O   THR A 769      -1.059  22.352   9.139  1.00 34.60           O  
ANISOU 2666  O   THR A 769     4485   4504   4155   -546   -303   -183
ATOM   2667  CB  THR A 769      -3.433  20.335   9.014  1.00 31.56           C  
ANISOU 2667  CB  THR A 769     4091   4124   3776   -481   -245   -186
ATOM   2668  OG1 THR A 769      -3.456  20.044   7.632  1.00 33.04           O  
ANISOU 2668  OG1 THR A 769     4247   4364   3941   -532   -201   -209
ATOM   2669  CG2 THR A 769      -4.580  19.603   9.724  1.00 31.05           C  
ANISOU 2669  CG2 THR A 769     4052   4027   3718   -422   -245   -169
ATOM   2670  H   THR A 769      -5.330  21.982   8.426  1.00  0.00           H  
ATOM   2671  HA  THR A 769      -3.247  21.984  10.376  1.00  0.00           H  
ATOM   2672  HB  THR A 769      -2.508  19.897   9.389  1.00  0.00           H  
ATOM   2673  HG1 THR A 769      -4.338  20.200   7.274  1.00  0.00           H  
ATOM   2674 HG21 THR A 769      -4.543  18.531   9.528  1.00  0.00           H  
ATOM   2675 HG22 THR A 769      -4.515  19.740  10.803  1.00  0.00           H  
ATOM   2676 HG23 THR A 769      -5.555  19.967   9.405  1.00  0.00           H  
ATOM   2677  N   ARG A 770      -2.339  23.158   7.457  1.00 34.43           N  
ANISOU 2677  N   ARG A 770     4485   4534   4064   -610   -260   -152
ATOM   2678  CA  ARG A 770      -1.282  23.931   6.789  1.00 34.09           C  
ANISOU 2678  CA  ARG A 770     4423   4515   4014   -678   -256   -162
ATOM   2679  C   ARG A 770      -0.795  25.141   7.617  1.00 36.00           C  
ANISOU 2679  C   ARG A 770     4703   4713   4261   -676   -296   -138
ATOM   2680  O   ARG A 770       0.345  25.560   7.427  1.00 34.54           O  
ANISOU 2680  O   ARG A 770     4496   4540   4086   -724   -295   -157
ATOM   2681  CB  ARG A 770      -1.764  24.372   5.387  1.00 34.17           C  
ANISOU 2681  CB  ARG A 770     4437   4577   3968   -749   -231   -138
ATOM   2682  CG  ARG A 770      -2.947  25.358   5.394  1.00 34.34           C  
ANISOU 2682  CG  ARG A 770     4521   4574   3952   -738   -257    -64
ATOM   2683  CD  ARG A 770      -3.347  25.879   4.010  1.00 34.50           C  
ANISOU 2683  CD  ARG A 770     4542   4650   3912   -811   -243    -26
ATOM   2684  NE  ARG A 770      -4.613  26.617   4.095  1.00 36.83           N  
ANISOU 2684  NE  ARG A 770     4891   4910   4193   -787   -278     48
ATOM   2685  CZ  ARG A 770      -5.829  26.048   4.104  1.00 36.39           C  
ANISOU 2685  CZ  ARG A 770     4844   4850   4131   -741   -283     62
ATOM   2686  NH1 ARG A 770      -5.973  24.740   3.864  1.00 36.06           N  
ANISOU 2686  NH1 ARG A 770     4767   4840   4091   -719   -252      9
ATOM   2687  NH2 ARG A 770      -6.912  26.790   4.365  1.00 36.41           N1+
ANISOU 2687  NH2 ARG A 770     4886   4814   4134   -719   -318    127
ATOM   2688  H   ARG A 770      -3.261  23.205   7.047  1.00  0.00           H  
ATOM   2689  HA  ARG A 770      -0.426  23.267   6.650  1.00  0.00           H  
ATOM   2690  HB3 ARG A 770      -2.042  23.485   4.814  1.00  0.00           H  
ATOM   2691  HB2 ARG A 770      -0.930  24.823   4.850  1.00  0.00           H  
ATOM   2692  HG3 ARG A 770      -2.631  26.235   5.956  1.00  0.00           H  
ATOM   2693  HG2 ARG A 770      -3.807  24.954   5.923  1.00  0.00           H  
ATOM   2694  HD3 ARG A 770      -3.310  25.120   3.231  1.00  0.00           H  
ATOM   2695  HD2 ARG A 770      -2.624  26.645   3.729  1.00  0.00           H  
ATOM   2696  HE  ARG A 770      -4.544  27.617   4.241  1.00  0.00           H  
ATOM   2697 HH12 ARG A 770      -6.885  24.305   3.886  1.00  0.00           H  
ATOM   2698 HH11 ARG A 770      -5.177  24.192   3.563  1.00  0.00           H  
ATOM   2699 HH22 ARG A 770      -7.828  26.367   4.370  1.00  0.00           H  
ATOM   2700 HH21 ARG A 770      -6.821  27.765   4.643  1.00  0.00           H  
ATOM   2701  N   ASN A 771      -1.665  25.678   8.493  1.00 35.34           N  
ANISOU 2701  N   ASN A 771     4674   4581   4173   -625   -326   -104
ATOM   2702  CA  ASN A 771      -1.423  26.842   9.356  1.00 35.53           C  
ANISOU 2702  CA  ASN A 771     4734   4560   4205   -623   -360    -92
ATOM   2703  C   ASN A 771      -1.198  26.441  10.826  1.00 37.17           C  
ANISOU 2703  C   ASN A 771     4947   4742   4431   -569   -389   -114
ATOM   2704  O   ASN A 771      -1.076  27.325  11.670  1.00 37.21           O  
ANISOU 2704  O   ASN A 771     4991   4710   4435   -557   -414   -108
ATOM   2705  CB  ASN A 771      -2.597  27.839   9.193  1.00 35.67           C  
ANISOU 2705  CB  ASN A 771     4805   4540   4205   -618   -369    -41
ATOM   2706  CG  ASN A 771      -2.606  28.550   7.834  1.00 38.11           C  
ANISOU 2706  CG  ASN A 771     5114   4872   4493   -681   -355     -2
ATOM   2707  OD1 ASN A 771      -1.557  28.862   7.274  1.00 41.78           O  
ANISOU 2707  OD1 ASN A 771     5550   5367   4954   -741   -342    -15
ATOM   2708  ND2 ASN A 771      -3.793  28.839   7.305  1.00 38.53           N  
ANISOU 2708  ND2 ASN A 771     5195   4912   4531   -673   -360     47
ATOM   2709  H   ASN A 771      -2.576  25.252   8.593  1.00  0.00           H  
ATOM   2710  HA  ASN A 771      -0.507  27.329   9.030  1.00  0.00           H  
ATOM   2711  HB3 ASN A 771      -2.522  28.635   9.932  1.00  0.00           H  
ATOM   2712  HB2 ASN A 771      -3.552  27.344   9.375  1.00  0.00           H  
ATOM   2713 HD22 ASN A 771      -3.856  29.359   6.442  1.00  0.00           H  
ATOM   2714 HD21 ASN A 771      -4.650  28.618   7.799  1.00  0.00           H  
ATOM   2715  N   CYS A 772      -1.089  25.135  11.108  1.00 35.69           N  
ANISOU 2715  N   CYS A 772     4719   4575   4266   -542   -385   -141
ATOM   2716  CA  CYS A 772      -0.629  24.599  12.387  1.00 36.72           C  
ANISOU 2716  CA  CYS A 772     4847   4690   4413   -500   -421   -153
ATOM   2717  C   CYS A 772       0.808  24.099  12.184  1.00 38.89           C  
ANISOU 2717  C   CYS A 772     5054   4988   4733   -520   -429   -191
ATOM   2718  O   CYS A 772       1.081  23.486  11.157  1.00 40.69           O  
ANISOU 2718  O   CYS A 772     5229   5244   4986   -548   -394   -216
ATOM   2719  CB  CYS A 772      -1.533  23.447  12.856  1.00 36.33           C  
ANISOU 2719  CB  CYS A 772     4810   4631   4362   -445   -417   -138
ATOM   2720  SG  CYS A 772      -3.157  24.090  13.349  1.00 37.79           S  
ANISOU 2720  SG  CYS A 772     5067   4787   4502   -420   -405   -104
ATOM   2721  H   CYS A 772      -1.182  24.462  10.361  1.00  0.00           H  
ATOM   2722  HA  CYS A 772      -0.621  25.371  13.158  1.00  0.00           H  
ATOM   2723  HB3 CYS A 772      -1.097  22.931  13.710  1.00  0.00           H  
ATOM   2724  HB2 CYS A 772      -1.666  22.711  12.065  1.00  0.00           H  
ATOM   2725  HG  CYS A 772      -3.540  24.452  12.120  1.00  0.00           H  
ATOM   2726  N   LEU A 773       1.693  24.364  13.155  1.00 38.78           N  
ANISOU 2726  N   LEU A 773     5036   4966   4730   -510   -474   -201
ATOM   2727  CA  LEU A 773       3.103  23.966  13.150  1.00 40.83           C  
ANISOU 2727  CA  LEU A 773     5226   5244   5042   -524   -492   -237
ATOM   2728  C   LEU A 773       3.360  22.889  14.208  1.00 39.20           C  
ANISOU 2728  C   LEU A 773     4995   5030   4867   -469   -535   -228
ATOM   2729  O   LEU A 773       2.668  22.861  15.223  1.00 36.20           O  
ANISOU 2729  O   LEU A 773     4667   4636   4451   -433   -563   -194
ATOM   2730  CB  LEU A 773       3.988  25.193  13.435  1.00 44.46           C  
ANISOU 2730  CB  LEU A 773     5689   5705   5496   -563   -518   -256
ATOM   2731  CG  LEU A 773       4.019  26.249  12.315  1.00 47.40           C  
ANISOU 2731  CG  LEU A 773     6079   6078   5850   -626   -482   -260
ATOM   2732  CD1 LEU A 773       4.708  27.543  12.800  1.00 49.03           C  
ANISOU 2732  CD1 LEU A 773     6297   6273   6056   -656   -513   -277
ATOM   2733  CD2 LEU A 773       4.662  25.692  11.026  1.00 49.59           C  
ANISOU 2733  CD2 LEU A 773     6293   6390   6159   -673   -439   -292
ATOM   2734  H   LEU A 773       1.390  24.880  13.974  1.00  0.00           H  
ATOM   2735  HA  LEU A 773       3.385  23.546  12.192  1.00  0.00           H  
ATOM   2736  HB3 LEU A 773       5.009  24.856  13.608  1.00  0.00           H  
ATOM   2737  HB2 LEU A 773       3.657  25.659  14.362  1.00  0.00           H  
ATOM   2738  HG  LEU A 773       2.988  26.517  12.084  1.00  0.00           H  
ATOM   2739 HD11 LEU A 773       4.035  28.395  12.709  1.00  0.00           H  
ATOM   2740 HD12 LEU A 773       5.001  27.484  13.848  1.00  0.00           H  
ATOM   2741 HD13 LEU A 773       5.611  27.779  12.237  1.00  0.00           H  
ATOM   2742 HD21 LEU A 773       5.303  26.418  10.526  1.00  0.00           H  
ATOM   2743 HD22 LEU A 773       5.272  24.811  11.223  1.00  0.00           H  
ATOM   2744 HD23 LEU A 773       3.893  25.400  10.311  1.00  0.00           H  
ATOM   2745  N   VAL A 774       4.375  22.048  13.956  1.00 38.82           N  
ANISOU 2745  N   VAL A 774     4867   4991   4892   -465   -538   -258
ATOM   2746  CA  VAL A 774       4.778  20.959  14.842  1.00 39.34           C  
ANISOU 2746  CA  VAL A 774     4898   5043   5006   -413   -586   -241
ATOM   2747  C   VAL A 774       6.153  21.283  15.454  1.00 39.80           C  
ANISOU 2747  C   VAL A 774     4908   5113   5100   -422   -645   -260
ATOM   2748  O   VAL A 774       7.148  21.368  14.734  1.00 42.27           O  
ANISOU 2748  O   VAL A 774     5151   5438   5469   -454   -630   -311
ATOM   2749  CB  VAL A 774       4.855  19.608  14.072  1.00 38.03           C  
ANISOU 2749  CB  VAL A 774     4662   4865   4923   -392   -550   -260
ATOM   2750  CG1 VAL A 774       5.372  18.426  14.921  1.00 38.05           C  
ANISOU 2750  CG1 VAL A 774     4635   4839   4983   -333   -607   -225
ATOM   2751  CG2 VAL A 774       3.483  19.241  13.488  1.00 35.94           C  
ANISOU 2751  CG2 VAL A 774     4436   4597   4623   -391   -488   -251
ATOM   2752  H   VAL A 774       4.907  22.141  13.100  1.00  0.00           H  
ATOM   2753  HA  VAL A 774       4.056  20.835  15.652  1.00  0.00           H  
ATOM   2754  HB  VAL A 774       5.529  19.727  13.222  1.00  0.00           H  
ATOM   2755 HG11 VAL A 774       5.299  17.487  14.374  1.00  0.00           H  
ATOM   2756 HG12 VAL A 774       6.418  18.543  15.196  1.00  0.00           H  
ATOM   2757 HG13 VAL A 774       4.796  18.316  15.841  1.00  0.00           H  
ATOM   2758 HG21 VAL A 774       3.518  18.298  12.947  1.00  0.00           H  
ATOM   2759 HG22 VAL A 774       2.749  19.138  14.284  1.00  0.00           H  
ATOM   2760 HG23 VAL A 774       3.122  19.998  12.791  1.00  0.00           H  
ATOM   2761  N   GLY A 775       6.167  21.437  16.786  1.00 40.09           N  
ANISOU 2761  N   GLY A 775     4981   5150   5098   -398   -712   -223
ATOM   2762  CA  GLY A 775       7.365  21.604  17.605  1.00 43.25           C  
ANISOU 2762  CA  GLY A 775     5334   5567   5528   -401   -783   -234
ATOM   2763  C   GLY A 775       7.836  20.230  18.101  1.00 45.15           C  
ANISOU 2763  C   GLY A 775     5509   5794   5851   -350   -834   -206
ATOM   2764  O   GLY A 775       7.570  19.204  17.475  1.00 47.33           O  
ANISOU 2764  O   GLY A 775     5734   6043   6203   -328   -797   -215
ATOM   2765  H   GLY A 775       5.292  21.360  17.291  1.00  0.00           H  
ATOM   2766  HA3 GLY A 775       7.118  22.242  18.454  1.00  0.00           H  
ATOM   2767  HA2 GLY A 775       8.167  22.094  17.050  1.00  0.00           H  
ATOM   2768  N   GLU A 776       8.566  20.219  19.225  1.00 47.60           N  
ANISOU 2768  N   GLU A 776     5815   6119   6148   -334   -922   -174
ATOM   2769  CA  GLU A 776       9.079  19.009  19.876  1.00 51.19           C  
ANISOU 2769  CA  GLU A 776     6208   6557   6682   -285   -990   -130
ATOM   2770  C   GLU A 776       7.981  18.287  20.678  1.00 49.62           C  
ANISOU 2770  C   GLU A 776     6077   6343   6432   -246  -1010    -47
ATOM   2771  O   GLU A 776       7.120  18.948  21.257  1.00 48.71           O  
ANISOU 2771  O   GLU A 776     6057   6245   6204   -262   -995    -27
ATOM   2772  CB  GLU A 776      10.246  19.400  20.804  1.00 53.90           C  
ANISOU 2772  CB  GLU A 776     6506   6935   7037   -294  -1084   -130
ATOM   2773  CG  GLU A 776      11.438  20.034  20.057  1.00 58.85           C  
ANISOU 2773  CG  GLU A 776     7049   7573   7736   -331  -1066   -215
ATOM   2774  CD  GLU A 776      12.596  20.411  20.984  1.00 65.60           C  
ANISOU 2774  CD  GLU A 776     7871   8471   8581   -350  -1154   -226
ATOM   2775  OE1 GLU A 776      12.312  20.883  22.107  1.00 69.67           O  
ANISOU 2775  OE1 GLU A 776     8456   9020   8995   -357  -1209   -185
ATOM   2776  OE2 GLU A 776      13.752  20.232  20.545  1.00 71.81           O1-
ANISOU 2776  OE2 GLU A 776     8559   9262   9461   -364  -1166   -283
ATOM   2777  H   GLU A 776       8.771  21.088  19.696  1.00  0.00           H  
ATOM   2778  HA  GLU A 776       9.457  18.328  19.111  1.00  0.00           H  
ATOM   2779  HB3 GLU A 776      10.594  18.517  21.343  1.00  0.00           H  
ATOM   2780  HB2 GLU A 776       9.880  20.090  21.566  1.00  0.00           H  
ATOM   2781  HG3 GLU A 776      11.129  20.939  19.535  1.00  0.00           H  
ATOM   2782  HG2 GLU A 776      11.803  19.344  19.294  1.00  0.00           H  
ATOM   2783  N   ASN A 777       8.056  16.943  20.717  1.00 51.46           N  
ANISOU 2783  N   ASN A 777     6255   6537   6758   -198  -1039     -4
ATOM   2784  CA  ASN A 777       7.177  16.040  21.478  1.00 51.18           C  
ANISOU 2784  CA  ASN A 777     6273   6478   6694   -161  -1059     81
ATOM   2785  C   ASN A 777       5.681  16.193  21.114  1.00 49.30           C  
ANISOU 2785  C   ASN A 777     6126   6235   6368   -173   -974     77
ATOM   2786  O   ASN A 777       4.825  16.227  21.999  1.00 46.41           O  
ANISOU 2786  O   ASN A 777     5845   5886   5901   -176   -988    126
ATOM   2787  CB  ASN A 777       7.450  16.186  23.003  1.00 52.66           C  
ANISOU 2787  CB  ASN A 777     6497   6704   6806   -160  -1164    154
ATOM   2788  CG  ASN A 777       7.004  14.990  23.859  1.00 53.41           C  
ANISOU 2788  CG  ASN A 777     6628   6772   6891   -124  -1199    256
ATOM   2789  OD1 ASN A 777       6.922  13.858  23.386  1.00 54.39           O  
ANISOU 2789  OD1 ASN A 777     6710   6834   7119    -84  -1174    280
ATOM   2790  ND2 ASN A 777       6.721  15.241  25.138  1.00 53.99           N  
ANISOU 2790  ND2 ASN A 777     6779   6895   6840   -143  -1256    315
ATOM   2791  H   ASN A 777       8.801  16.488  20.209  1.00  0.00           H  
ATOM   2792  HA  ASN A 777       7.416  15.021  21.169  1.00  0.00           H  
ATOM   2793  HB3 ASN A 777       7.018  17.112  23.387  1.00  0.00           H  
ATOM   2794  HB2 ASN A 777       8.526  16.270  23.161  1.00  0.00           H  
ATOM   2795 HD22 ASN A 777       6.428  14.490  25.746  1.00  0.00           H  
ATOM   2796 HD21 ASN A 777       6.792  16.179  25.505  1.00  0.00           H  
ATOM   2797  N   PHE A 778       5.404  16.298  19.802  1.00 48.30           N  
ANISOU 2797  N   PHE A 778     5976   6092   6281   -186   -887     13
ATOM   2798  CA  PHE A 778       4.078  16.442  19.189  1.00 45.33           C  
ANISOU 2798  CA  PHE A 778     5667   5708   5847   -193   -805      6
ATOM   2799  C   PHE A 778       3.328  17.735  19.586  1.00 45.15           C  
ANISOU 2799  C   PHE A 778     5741   5719   5693   -225   -795      6
ATOM   2800  O   PHE A 778       2.103  17.772  19.466  1.00 44.16           O  
ANISOU 2800  O   PHE A 778     5679   5585   5512   -222   -750     21
ATOM   2801  CB  PHE A 778       3.221  15.168  19.408  1.00 44.49           C  
ANISOU 2801  CB  PHE A 778     5572   5559   5771   -151   -797     63
ATOM   2802  CG  PHE A 778       3.773  13.893  18.792  1.00 44.76           C  
ANISOU 2802  CG  PHE A 778     5506   5546   5952   -120   -788     50
ATOM   2803  CD1 PHE A 778       4.682  13.086  19.510  1.00 48.08           C  
ANISOU 2803  CD1 PHE A 778     5863   5943   6462    -88   -868     92
ATOM   2804  CD2 PHE A 778       3.475  13.565  17.452  1.00 43.10           C  
ANISOU 2804  CD2 PHE A 778     5260   5315   5798   -126   -701     -7
ATOM   2805  CE1 PHE A 778       5.215  11.948  18.920  1.00 48.09           C  
ANISOU 2805  CE1 PHE A 778     5761   5889   6619    -58   -858     72
ATOM   2806  CE2 PHE A 778       4.011  12.417  16.884  1.00 45.17           C  
ANISOU 2806  CE2 PHE A 778     5423   5532   6205   -103   -684    -36
ATOM   2807  CZ  PHE A 778       4.874  11.610  17.616  1.00 47.37           C  
ANISOU 2807  CZ  PHE A 778     5635   5776   6587    -66   -760      1
ATOM   2808  H   PHE A 778       6.171  16.276  19.142  1.00  0.00           H  
ATOM   2809  HA  PHE A 778       4.254  16.536  18.117  1.00  0.00           H  
ATOM   2810  HB3 PHE A 778       2.219  15.309  18.999  1.00  0.00           H  
ATOM   2811  HB2 PHE A 778       3.072  14.991  20.474  1.00  0.00           H  
ATOM   2812  HD1 PHE A 778       4.954  13.340  20.524  1.00  0.00           H  
ATOM   2813  HD2 PHE A 778       2.813  14.191  16.873  1.00  0.00           H  
ATOM   2814  HE1 PHE A 778       5.900  11.323  19.476  1.00  0.00           H  
ATOM   2815  HE2 PHE A 778       3.763  12.152  15.867  1.00  0.00           H  
ATOM   2816  HZ  PHE A 778       5.292  10.723  17.163  1.00  0.00           H  
ATOM   2817  N   THR A 779       4.057  18.772  20.049  1.00 45.57           N  
ANISOU 2817  N   THR A 779     5797   5807   5709   -257   -832    -18
ATOM   2818  CA  THR A 779       3.471  20.047  20.467  1.00 45.34           C  
ANISOU 2818  CA  THR A 779     5847   5802   5578   -292   -816    -35
ATOM   2819  C   THR A 779       2.993  20.853  19.246  1.00 41.98           C  
ANISOU 2819  C   THR A 779     5427   5367   5156   -319   -739    -84
ATOM   2820  O   THR A 779       3.819  21.233  18.418  1.00 39.86           O  
ANISOU 2820  O   THR A 779     5098   5099   4944   -340   -722   -125
ATOM   2821  CB  THR A 779       4.445  20.932  21.289  1.00 48.65           C  
ANISOU 2821  CB  THR A 779     6260   6258   5965   -323   -877    -55
ATOM   2822  OG1 THR A 779       4.830  20.235  22.457  1.00 50.70           O  
ANISOU 2822  OG1 THR A 779     6510   6537   6214   -303   -960     -3
ATOM   2823  CG2 THR A 779       3.856  22.283  21.745  1.00 48.65           C  
ANISOU 2823  CG2 THR A 779     6338   6274   5872   -360   -853    -81
ATOM   2824  H   THR A 779       5.061  18.686  20.130  1.00  0.00           H  
ATOM   2825  HA  THR A 779       2.630  19.813  21.112  1.00  0.00           H  
ATOM   2826  HB  THR A 779       5.352  21.120  20.711  1.00  0.00           H  
ATOM   2827  HG1 THR A 779       5.415  19.515  22.202  1.00  0.00           H  
ATOM   2828 HG21 THR A 779       4.554  22.817  22.391  1.00  0.00           H  
ATOM   2829 HG22 THR A 779       3.632  22.940  20.904  1.00  0.00           H  
ATOM   2830 HG23 THR A 779       2.931  22.141  22.305  1.00  0.00           H  
ATOM   2831  N   ILE A 780       1.674  21.081  19.158  1.00 39.84           N  
ANISOU 2831  N   ILE A 780     5226   5087   4824   -322   -696    -77
ATOM   2832  CA  ILE A 780       1.053  21.774  18.032  1.00 38.09           C  
ANISOU 2832  CA  ILE A 780     5017   4855   4599   -346   -631   -106
ATOM   2833  C   ILE A 780       0.866  23.260  18.373  1.00 41.01           C  
ANISOU 2833  C   ILE A 780     5437   5229   4914   -380   -632   -127
ATOM   2834  O   ILE A 780       0.217  23.570  19.369  1.00 42.31           O  
ANISOU 2834  O   ILE A 780     5653   5398   5022   -377   -654   -117
ATOM   2835  CB  ILE A 780      -0.328  21.165  17.653  1.00 35.53           C  
ANISOU 2835  CB  ILE A 780     4725   4512   4262   -322   -581    -85
ATOM   2836  CG1 ILE A 780      -0.233  19.647  17.374  1.00 36.00           C  
ANISOU 2836  CG1 ILE A 780     4735   4559   4383   -288   -576    -69
ATOM   2837  CG2 ILE A 780      -0.986  21.886  16.456  1.00 34.36           C  
ANISOU 2837  CG2 ILE A 780     4586   4359   4109   -348   -526   -107
ATOM   2838  CD1 ILE A 780       0.811  19.251  16.318  1.00 36.50           C  
ANISOU 2838  CD1 ILE A 780     4713   4625   4527   -300   -563   -105
ATOM   2839  H   ILE A 780       1.054  20.745  19.884  1.00  0.00           H  
ATOM   2840  HA  ILE A 780       1.700  21.690  17.161  1.00  0.00           H  
ATOM   2841  HB  ILE A 780      -1.003  21.275  18.502  1.00  0.00           H  
ATOM   2842 HG13 ILE A 780      -1.213  19.270  17.082  1.00  0.00           H  
ATOM   2843 HG12 ILE A 780       0.002  19.126  18.302  1.00  0.00           H  
ATOM   2844 HG21 ILE A 780      -1.853  21.337  16.092  1.00  0.00           H  
ATOM   2845 HG22 ILE A 780      -1.325  22.889  16.715  1.00  0.00           H  
ATOM   2846 HG23 ILE A 780      -0.288  21.978  15.624  1.00  0.00           H  
ATOM   2847 HD11 ILE A 780       0.573  18.287  15.874  1.00  0.00           H  
ATOM   2848 HD12 ILE A 780       0.866  19.976  15.506  1.00  0.00           H  
ATOM   2849 HD13 ILE A 780       1.805  19.169  16.760  1.00  0.00           H  
ATOM   2850  N   LYS A 781       1.434  24.129  17.524  1.00 41.67           N  
ANISOU 2850  N   LYS A 781     5504   5311   5017   -418   -607   -156
ATOM   2851  CA  LYS A 781       1.384  25.586  17.625  1.00 40.41           C  
ANISOU 2851  CA  LYS A 781     5387   5140   4827   -452   -599   -175
ATOM   2852  C   LYS A 781       0.511  26.122  16.484  1.00 38.96           C  
ANISOU 2852  C   LYS A 781     5220   4935   4648   -466   -546   -167
ATOM   2853  O   LYS A 781       0.869  25.933  15.323  1.00 35.32           O  
ANISOU 2853  O   LYS A 781     4719   4484   4218   -487   -520   -171
ATOM   2854  CB  LYS A 781       2.814  26.157  17.468  1.00 44.31           C  
ANISOU 2854  CB  LYS A 781     5843   5646   5345   -495   -621   -211
ATOM   2855  CG  LYS A 781       3.863  25.649  18.467  1.00 45.48           C  
ANISOU 2855  CG  LYS A 781     5942   5824   5513   -487   -678   -221
ATOM   2856  CD  LYS A 781       3.630  26.115  19.906  1.00 46.62           C  
ANISOU 2856  CD  LYS A 781     6122   5984   5605   -488   -728   -225
ATOM   2857  CE  LYS A 781       4.859  25.865  20.789  1.00 48.19           C  
ANISOU 2857  CE  LYS A 781     6263   6217   5827   -483   -796   -227
ATOM   2858  NZ  LYS A 781       4.623  26.309  22.170  1.00 50.18           N1+
ANISOU 2858  NZ  LYS A 781     6552   6500   6012   -484   -851   -219
ATOM   2859  H   LYS A 781       1.933  23.767  16.720  1.00  0.00           H  
ATOM   2860  HA  LYS A 781       0.975  25.902  18.584  1.00  0.00           H  
ATOM   2861  HB3 LYS A 781       2.779  27.247  17.513  1.00  0.00           H  
ATOM   2862  HB2 LYS A 781       3.190  25.916  16.476  1.00  0.00           H  
ATOM   2863  HG3 LYS A 781       4.835  26.005  18.133  1.00  0.00           H  
ATOM   2864  HG2 LYS A 781       3.928  24.560  18.435  1.00  0.00           H  
ATOM   2865  HD3 LYS A 781       2.766  25.590  20.313  1.00  0.00           H  
ATOM   2866  HD2 LYS A 781       3.380  27.176  19.913  1.00  0.00           H  
ATOM   2867  HE3 LYS A 781       5.722  26.403  20.397  1.00  0.00           H  
ATOM   2868  HE2 LYS A 781       5.118  24.806  20.793  1.00  0.00           H  
ATOM   2869  HZ1 LYS A 781       3.820  25.814  22.541  1.00  0.00           H  
ATOM   2870  HZ2 LYS A 781       5.437  26.113  22.736  1.00  0.00           H  
ATOM   2871  HZ3 LYS A 781       4.433  27.300  22.175  1.00  0.00           H  
ATOM   2872  N   ILE A 782      -0.593  26.809  16.809  1.00 37.35           N  
ANISOU 2872  N   ILE A 782     5071   4703   4414   -459   -530   -159
ATOM   2873  CA  ILE A 782      -1.428  27.491  15.817  1.00 38.71           C  
ANISOU 2873  CA  ILE A 782     5262   4851   4595   -473   -493   -144
ATOM   2874  C   ILE A 782      -0.752  28.808  15.388  1.00 38.41           C  
ANISOU 2874  C   ILE A 782     5215   4801   4578   -524   -495   -158
ATOM   2875  O   ILE A 782      -0.303  29.566  16.248  1.00 36.10           O  
ANISOU 2875  O   ILE A 782     4927   4501   4285   -543   -519   -187
ATOM   2876  CB  ILE A 782      -2.845  27.804  16.371  1.00 39.69           C  
ANISOU 2876  CB  ILE A 782     5439   4942   4699   -448   -478   -136
ATOM   2877  CG1 ILE A 782      -3.575  26.505  16.776  1.00 39.91           C  
ANISOU 2877  CG1 ILE A 782     5474   4984   4707   -404   -469   -121
ATOM   2878  CG2 ILE A 782      -3.730  28.633  15.407  1.00 40.01           C  
ANISOU 2878  CG2 ILE A 782     5490   4951   4758   -460   -451   -113
ATOM   2879  CD1 ILE A 782      -4.864  26.755  17.564  1.00 41.60           C  
ANISOU 2879  CD1 ILE A 782     5735   5175   4893   -382   -458   -128
ATOM   2880  H   ILE A 782      -0.858  26.922  17.779  1.00  0.00           H  
ATOM   2881  HA  ILE A 782      -1.542  26.844  14.943  1.00  0.00           H  
ATOM   2882  HB  ILE A 782      -2.711  28.393  17.276  1.00  0.00           H  
ATOM   2883 HG13 ILE A 782      -2.931  25.870  17.385  1.00  0.00           H  
ATOM   2884 HG12 ILE A 782      -3.804  25.922  15.883  1.00  0.00           H  
ATOM   2885 HG21 ILE A 782      -4.729  28.796  15.812  1.00  0.00           H  
ATOM   2886 HG22 ILE A 782      -3.320  29.624  15.215  1.00  0.00           H  
ATOM   2887 HG23 ILE A 782      -3.847  28.127  14.448  1.00  0.00           H  
ATOM   2888 HD11 ILE A 782      -4.954  26.055  18.392  1.00  0.00           H  
ATOM   2889 HD12 ILE A 782      -4.910  27.761  17.981  1.00  0.00           H  
ATOM   2890 HD13 ILE A 782      -5.722  26.625  16.910  1.00  0.00           H  
ATOM   2891  N   ALA A 783      -0.704  29.040  14.069  1.00 37.38           N  
ANISOU 2891  N   ALA A 783     5069   4670   4461   -553   -469   -137
ATOM   2892  CA  ALA A 783      -0.074  30.196  13.436  1.00 39.85           C  
ANISOU 2892  CA  ALA A 783     5376   4971   4794   -609   -465   -139
ATOM   2893  C   ALA A 783      -0.953  30.742  12.300  1.00 39.36           C  
ANISOU 2893  C   ALA A 783     5335   4884   4733   -628   -442    -92
ATOM   2894  O   ALA A 783      -1.968  30.138  11.954  1.00 38.42           O  
ANISOU 2894  O   ALA A 783     5229   4767   4600   -597   -429    -64
ATOM   2895  CB  ALA A 783       1.313  29.766  12.922  1.00 39.25           C  
ANISOU 2895  CB  ALA A 783     5242   4938   4732   -646   -463   -163
ATOM   2896  H   ALA A 783      -1.104  28.368  13.426  1.00  0.00           H  
ATOM   2897  HA  ALA A 783       0.043  31.001  14.162  1.00  0.00           H  
ATOM   2898  HB1 ALA A 783       1.855  30.601  12.478  1.00  0.00           H  
ATOM   2899  HB2 ALA A 783       1.926  29.379  13.736  1.00  0.00           H  
ATOM   2900  HB3 ALA A 783       1.235  28.981  12.168  1.00  0.00           H  
ATOM   2901  N   ASP A 784      -0.535  31.885  11.738  1.00 40.89           N  
ANISOU 2901  N   ASP A 784     5533   5054   4947   -680   -439    -80
ATOM   2902  CA  ASP A 784      -1.152  32.510  10.571  1.00 43.69           C  
ANISOU 2902  CA  ASP A 784     5905   5389   5306   -711   -426    -21
ATOM   2903  C   ASP A 784      -0.048  33.345   9.903  1.00 45.55           C  
ANISOU 2903  C   ASP A 784     6124   5628   5553   -786   -418    -14
ATOM   2904  O   ASP A 784       0.347  34.379  10.443  1.00 47.18           O  
ANISOU 2904  O   ASP A 784     6343   5788   5795   -809   -427    -26
ATOM   2905  CB  ASP A 784      -2.413  33.334  10.940  1.00 44.51           C  
ANISOU 2905  CB  ASP A 784     6051   5420   5439   -681   -436      3
ATOM   2906  CG  ASP A 784      -3.212  33.856   9.739  1.00 50.56           C  
ANISOU 2906  CG  ASP A 784     6830   6171   6208   -692   -433     77
ATOM   2907  OD1 ASP A 784      -2.995  33.352   8.614  1.00 53.75           O  
ANISOU 2907  OD1 ASP A 784     7215   6636   6572   -708   -422    103
ATOM   2908  OD2 ASP A 784      -4.071  34.730   9.982  1.00 50.75           O1-
ANISOU 2908  OD2 ASP A 784     6878   6123   6278   -684   -444    108
ATOM   2909  H   ASP A 784       0.295  32.342  12.088  1.00  0.00           H  
ATOM   2910  HA  ASP A 784      -1.441  31.713   9.881  1.00  0.00           H  
ATOM   2911  HB3 ASP A 784      -2.115  34.187  11.552  1.00  0.00           H  
ATOM   2912  HB2 ASP A 784      -3.086  32.721  11.539  1.00  0.00           H  
ATOM   2913  N   PHE A 785       0.477  32.834   8.779  1.00 47.64           N  
ANISOU 2913  N   PHE A 785     6358   5952   5789   -830   -397     -1
ATOM   2914  CA  PHE A 785       1.720  33.316   8.172  1.00 48.93           C  
ANISOU 2914  CA  PHE A 785     6496   6139   5957   -907   -381    -13
ATOM   2915  C   PHE A 785       1.556  34.582   7.321  1.00 52.46           C  
ANISOU 2915  C   PHE A 785     6972   6551   6409   -970   -376     55
ATOM   2916  O   PHE A 785       2.481  35.394   7.287  1.00 54.60           O  
ANISOU 2916  O   PHE A 785     7240   6798   6706  -1023   -372     46
ATOM   2917  CB  PHE A 785       2.333  32.199   7.306  1.00 47.22           C  
ANISOU 2917  CB  PHE A 785     6226   6005   5709   -937   -351    -44
ATOM   2918  CG  PHE A 785       2.571  30.892   8.037  1.00 44.47           C  
ANISOU 2918  CG  PHE A 785     5842   5681   5371   -875   -357   -102
ATOM   2919  CD1 PHE A 785       3.475  30.832   9.119  1.00 44.89           C  
ANISOU 2919  CD1 PHE A 785     5878   5718   5457   -849   -382   -152
ATOM   2920  CD2 PHE A 785       1.836  29.742   7.685  1.00 42.43           C  
ANISOU 2920  CD2 PHE A 785     5568   5461   5091   -846   -341   -103
ATOM   2921  CE1 PHE A 785       3.633  29.645   9.822  1.00 42.96           C  
ANISOU 2921  CE1 PHE A 785     5602   5493   5225   -794   -397   -190
ATOM   2922  CE2 PHE A 785       2.023  28.564   8.391  1.00 41.65           C  
ANISOU 2922  CE2 PHE A 785     5437   5373   5012   -790   -348   -147
ATOM   2923  CZ  PHE A 785       2.907  28.518   9.459  1.00 41.71           C  
ANISOU 2923  CZ  PHE A 785     5430   5363   5055   -763   -379   -185
ATOM   2924  H   PHE A 785       0.092  31.982   8.396  1.00  0.00           H  
ATOM   2925  HA  PHE A 785       2.424  33.549   8.973  1.00  0.00           H  
ATOM   2926  HB3 PHE A 785       3.288  32.541   6.912  1.00  0.00           H  
ATOM   2927  HB2 PHE A 785       1.703  32.006   6.436  1.00  0.00           H  
ATOM   2928  HD1 PHE A 785       4.037  31.707   9.411  1.00  0.00           H  
ATOM   2929  HD2 PHE A 785       1.129  29.770   6.869  1.00  0.00           H  
ATOM   2930  HE1 PHE A 785       4.321  29.601  10.652  1.00  0.00           H  
ATOM   2931  HE2 PHE A 785       1.477  27.679   8.111  1.00  0.00           H  
ATOM   2932  HZ  PHE A 785       3.027  27.598  10.006  1.00  0.00           H  
ATOM   2933  N   GLY A 786       0.422  34.701   6.610  1.00 53.68           N  
ANISOU 2933  N   GLY A 786     7152   6701   6540   -966   -381    127
ATOM   2934  CA  GLY A 786       0.175  35.749   5.614  1.00 56.69           C  
ANISOU 2934  CA  GLY A 786     7558   7059   6921  -1030   -384    213
ATOM   2935  C   GLY A 786       0.963  35.542   4.302  1.00 59.11           C  
ANISOU 2935  C   GLY A 786     7840   7440   7175  -1128   -352    225
ATOM   2936  O   GLY A 786       0.857  36.379   3.407  1.00 65.25           O  
ANISOU 2936  O   GLY A 786     8639   8200   7953  -1198   -353    293
ATOM   2937  H   GLY A 786      -0.302  34.005   6.723  1.00  0.00           H  
ATOM   2938  HA3 GLY A 786       0.422  36.727   6.030  1.00  0.00           H  
ATOM   2939  HA2 GLY A 786      -0.891  35.764   5.385  1.00  0.00           H  
ATOM   2940  N   MET A 787       1.751  34.456   4.185  1.00 57.43           N  
ANISOU 2940  N   MET A 787     7582   7312   6925  -1137   -322    159
ATOM   2941  CA  MET A 787       2.538  34.104   3.004  1.00 58.90           C  
ANISOU 2941  CA  MET A 787     7735   7580   7063  -1235   -281    148
ATOM   2942  C   MET A 787       1.679  33.400   1.947  1.00 57.83           C  
ANISOU 2942  C   MET A 787     7597   7519   6855  -1259   -268    187
ATOM   2943  O   MET A 787       0.815  32.593   2.295  1.00 54.15           O  
ANISOU 2943  O   MET A 787     7138   7051   6383  -1189   -285    192
ATOM   2944  CB  MET A 787       3.695  33.165   3.405  1.00 60.51           C  
ANISOU 2944  CB  MET A 787     7875   7831   7283  -1236   -250     37
ATOM   2945  CG  MET A 787       4.729  33.786   4.354  1.00 62.03           C  
ANISOU 2945  CG  MET A 787     8057   7967   7542  -1208   -267    -17
ATOM   2946  SD  MET A 787       6.234  32.788   4.545  1.00 61.35           S  
ANISOU 2946  SD  MET A 787     7884   7941   7486  -1225   -237   -135
ATOM   2947  CE  MET A 787       5.636  31.359   5.484  1.00 59.26           C  
ANISOU 2947  CE  MET A 787     7592   7690   7232  -1121   -254   -178
ATOM   2948  H   MET A 787       1.792  33.802   4.952  1.00  0.00           H  
ATOM   2949  HA  MET A 787       2.961  35.013   2.573  1.00  0.00           H  
ATOM   2950  HB3 MET A 787       4.217  32.828   2.506  1.00  0.00           H  
ATOM   2951  HB2 MET A 787       3.284  32.264   3.863  1.00  0.00           H  
ATOM   2952  HG3 MET A 787       4.296  33.972   5.336  1.00  0.00           H  
ATOM   2953  HG2 MET A 787       5.036  34.758   3.965  1.00  0.00           H  
ATOM   2954  HE1 MET A 787       6.436  30.623   5.580  1.00  0.00           H  
ATOM   2955  HE2 MET A 787       5.336  31.661   6.486  1.00  0.00           H  
ATOM   2956  HE3 MET A 787       4.792  30.882   4.987  1.00  0.00           H  
ATOM   2957  N   SER A 788       2.009  33.659   0.673  1.00 57.29           N  
ANISOU 2957  N   SER A 788     7519   7522   6726  -1364   -236    210
ATOM   2958  CA  SER A 788       1.559  32.863  -0.465  1.00 57.38           C  
ANISOU 2958  CA  SER A 788     7518   7624   6657  -1398   -219    228
ATOM   2959  C   SER A 788       2.488  31.643  -0.607  1.00 56.67           C  
ANISOU 2959  C   SER A 788     7358   7617   6555  -1428   -159    110
ATOM   2960  O   SER A 788       3.704  31.807  -0.711  1.00 54.77           O  
ANISOU 2960  O   SER A 788     7086   7418   6306  -1511   -117     67
ATOM   2961  CB  SER A 788       1.476  33.760  -1.723  1.00 58.50           C  
ANISOU 2961  CB  SER A 788     7697   7801   6729  -1499   -226    338
ATOM   2962  OG  SER A 788       2.732  34.094  -2.283  1.00 60.56           O  
ANISOU 2962  OG  SER A 788     7926   8155   6928  -1617   -170    304
ATOM   2963  H   SER A 788       2.761  34.309   0.482  1.00  0.00           H  
ATOM   2964  HA  SER A 788       0.544  32.514  -0.262  1.00  0.00           H  
ATOM   2965  HB3 SER A 788       0.934  34.680  -1.501  1.00  0.00           H  
ATOM   2966  HB2 SER A 788       0.903  33.246  -2.495  1.00  0.00           H  
ATOM   2967  HG  SER A 788       3.259  34.554  -1.626  1.00  0.00           H  
ATOM   2968  N   ARG A 789       1.892  30.442  -0.562  1.00 53.90           N  
ANISOU 2968  N   ARG A 789     6979   7284   6216  -1357   -154     54
ATOM   2969  CA  ARG A 789       2.596  29.166  -0.662  1.00 53.10           C  
ANISOU 2969  CA  ARG A 789     6803   7243   6129  -1368   -101    -61
ATOM   2970  C   ARG A 789       1.950  28.358  -1.790  1.00 51.09           C  
ANISOU 2970  C   ARG A 789     6526   7084   5799  -1416    -65    -72
ATOM   2971  O   ARG A 789       0.753  28.075  -1.726  1.00 49.87           O  
ANISOU 2971  O   ARG A 789     6392   6924   5631  -1358    -89    -40
ATOM   2972  CB  ARG A 789       2.536  28.409   0.684  1.00 51.77           C  
ANISOU 2972  CB  ARG A 789     6612   7013   6042  -1251   -121   -119
ATOM   2973  CG  ARG A 789       3.247  29.140   1.842  1.00 50.40           C  
ANISOU 2973  CG  ARG A 789     6453   6759   5936  -1208   -157   -122
ATOM   2974  CD  ARG A 789       3.216  28.366   3.170  1.00 49.80           C  
ANISOU 2974  CD  ARG A 789     6363   6635   5924  -1099   -185   -166
ATOM   2975  NE  ARG A 789       1.872  28.343   3.762  1.00 48.03           N  
ANISOU 2975  NE  ARG A 789     6193   6364   5689  -1024   -222   -107
ATOM   2976  CZ  ARG A 789       1.460  27.522   4.744  1.00 46.42           C  
ANISOU 2976  CZ  ARG A 789     5989   6128   5519   -935   -243   -127
ATOM   2977  NH1 ARG A 789       2.281  26.619   5.298  1.00 46.80           N  
ANISOU 2977  NH1 ARG A 789     5985   6179   5617   -902   -238   -195
ATOM   2978  NH2 ARG A 789       0.200  27.609   5.180  1.00 43.83           N1+
ANISOU 2978  NH2 ARG A 789     5711   5762   5179   -880   -270    -75
ATOM   2979  H   ARG A 789       0.888  30.384  -0.471  1.00  0.00           H  
ATOM   2980  HA  ARG A 789       3.647  29.323  -0.913  1.00  0.00           H  
ATOM   2981  HB3 ARG A 789       3.002  27.431   0.553  1.00  0.00           H  
ATOM   2982  HB2 ARG A 789       1.497  28.214   0.956  1.00  0.00           H  
ATOM   2983  HG3 ARG A 789       2.718  30.082   1.997  1.00  0.00           H  
ATOM   2984  HG2 ARG A 789       4.272  29.415   1.590  1.00  0.00           H  
ATOM   2985  HD3 ARG A 789       3.994  28.685   3.864  1.00  0.00           H  
ATOM   2986  HD2 ARG A 789       3.423  27.322   2.935  1.00  0.00           H  
ATOM   2987  HE  ARG A 789       1.225  29.039   3.418  1.00  0.00           H  
ATOM   2988 HH12 ARG A 789       1.944  25.980   6.009  1.00  0.00           H  
ATOM   2989 HH11 ARG A 789       3.237  26.534   4.986  1.00  0.00           H  
ATOM   2990 HH22 ARG A 789      -0.103  27.026   5.950  1.00  0.00           H  
ATOM   2991 HH21 ARG A 789      -0.438  28.295   4.804  1.00  0.00           H  
ATOM   2992  N   ASN A 790       2.769  28.000  -2.796  1.00 49.53           N  
ANISOU 2992  N   ASN A 790     6285   6979   5555  -1526     -4   -124
ATOM   2993  CA  ASN A 790       2.379  27.239  -3.989  1.00 51.35           C  
ANISOU 2993  CA  ASN A 790     6494   7316   5697  -1595     34   -138
ATOM   2994  C   ASN A 790       1.821  25.836  -3.664  1.00 48.91           C  
ANISOU 2994  C   ASN A 790     6143   7010   5430  -1516     48   -214
ATOM   2995  O   ASN A 790       0.915  25.379  -4.361  1.00 47.70           O  
ANISOU 2995  O   ASN A 790     5997   6908   5218  -1523     49   -195
ATOM   2996  CB  ASN A 790       3.597  27.186  -4.944  1.00  0.00           C  
ATOM   2997  CG  ASN A 790       3.313  26.511  -6.291  1.00  0.00           C  
ATOM   2998  OD1 ASN A 790       3.644  25.344  -6.483  1.00  0.00           O  
ATOM   2999  ND2 ASN A 790       2.700  27.241  -7.225  1.00  0.00           N  
ATOM   3000  H   ASN A 790       3.736  28.287  -2.761  1.00  0.00           H  
ATOM   3001  HA  ASN A 790       1.585  27.804  -4.480  1.00  0.00           H  
ATOM   3002  HB2 ASN A 790       3.954  28.197  -5.144  1.00  0.00           H  
ATOM   3003  HB3 ASN A 790       4.426  26.664  -4.464  1.00  0.00           H  
ATOM   3004 HD22 ASN A 790       2.493  26.832  -8.125  1.00  0.00           H  
ATOM   3005 HD21 ASN A 790       2.439  28.199  -7.043  1.00  0.00           H  
ATOM   3006  N   LEU A 791       2.339  25.214  -2.590  1.00 48.12           N  
ANISOU 3006  N   LEU A 791     5998   6850   5433  -1439     55   -294
ATOM   3007  CA  LEU A 791       1.919  23.915  -2.055  1.00 48.86           C  
ANISOU 3007  CA  LEU A 791     6052   6928   5585  -1358     66   -359
ATOM   3008  C   LEU A 791       0.440  23.861  -1.618  1.00 46.36           C  
ANISOU 3008  C   LEU A 791     5792   6576   5247  -1280     16   -283
ATOM   3009  O   LEU A 791      -0.147  22.780  -1.650  1.00 47.27           O  
ANISOU 3009  O   LEU A 791     5878   6716   5366  -1255     39   -325
ATOM   3010  CB  LEU A 791       2.884  23.558  -0.896  1.00 50.57           C  
ANISOU 3010  CB  LEU A 791     6227   7067   5919  -1278     56   -420
ATOM   3011  CG  LEU A 791       2.709  22.167  -0.240  1.00 52.49           C  
ANISOU 3011  CG  LEU A 791     6427   7275   6238  -1187     61   -478
ATOM   3012  CD1 LEU A 791       2.804  21.009  -1.255  1.00 52.47           C  
ANISOU 3012  CD1 LEU A 791     6350   7350   6234  -1243    137   -575
ATOM   3013  CD2 LEU A 791       3.705  21.983   0.922  1.00 51.39           C  
ANISOU 3013  CD2 LEU A 791     6254   7062   6211  -1113     36   -516
ATOM   3014  H   LEU A 791       3.075  25.675  -2.076  1.00  0.00           H  
ATOM   3015  HA  LEU A 791       2.045  23.191  -2.860  1.00  0.00           H  
ATOM   3016  HB3 LEU A 791       2.792  24.323  -0.122  1.00  0.00           H  
ATOM   3017  HB2 LEU A 791       3.910  23.632  -1.262  1.00  0.00           H  
ATOM   3018  HG  LEU A 791       1.716  22.132   0.208  1.00  0.00           H  
ATOM   3019 HD11 LEU A 791       3.393  20.173  -0.875  1.00  0.00           H  
ATOM   3020 HD12 LEU A 791       1.813  20.618  -1.486  1.00  0.00           H  
ATOM   3021 HD13 LEU A 791       3.261  21.321  -2.194  1.00  0.00           H  
ATOM   3022 HD21 LEU A 791       3.242  21.445   1.749  1.00  0.00           H  
ATOM   3023 HD22 LEU A 791       4.587  21.418   0.621  1.00  0.00           H  
ATOM   3024 HD23 LEU A 791       4.056  22.938   1.315  1.00  0.00           H  
ATOM   3025  N   TYR A 792      -0.131  25.018  -1.239  1.00 44.37           N  
ANISOU 3025  N   TYR A 792     5613   6264   4981  -1245    -45   -179
ATOM   3026  CA  TYR A 792      -1.500  25.155  -0.736  1.00 40.63           C  
ANISOU 3026  CA  TYR A 792     5187   5749   4499  -1170    -91   -112
ATOM   3027  C   TYR A 792      -2.351  26.103  -1.591  1.00 40.63           C  
ANISOU 3027  C   TYR A 792     5236   5785   4414  -1222   -122     -9
ATOM   3028  O   TYR A 792      -3.428  26.485  -1.142  1.00 36.62           O  
ANISOU 3028  O   TYR A 792     4771   5229   3911  -1160   -170     58
ATOM   3029  CB  TYR A 792      -1.452  25.611   0.738  1.00 41.20           C  
ANISOU 3029  CB  TYR A 792     5296   5711   4646  -1069   -141    -85
ATOM   3030  CG  TYR A 792      -0.661  24.673   1.629  1.00 40.83           C  
ANISOU 3030  CG  TYR A 792     5201   5632   4679  -1012   -124   -171
ATOM   3031  CD1 TYR A 792      -1.087  23.338   1.785  1.00 40.38           C  
ANISOU 3031  CD1 TYR A 792     5108   5583   4651   -965   -101   -224
ATOM   3032  CD2 TYR A 792       0.529  25.108   2.248  1.00 42.27           C  
ANISOU 3032  CD2 TYR A 792     5369   5778   4912  -1010   -132   -198
ATOM   3033  CE1 TYR A 792      -0.313  22.433   2.530  1.00 39.67           C  
ANISOU 3033  CE1 TYR A 792     4969   5459   4642   -914    -90   -292
ATOM   3034  CE2 TYR A 792       1.299  24.203   3.002  1.00 41.68           C  
ANISOU 3034  CE2 TYR A 792     5244   5677   4913   -959   -126   -269
ATOM   3035  CZ  TYR A 792       0.880  22.866   3.135  1.00 40.21           C  
ANISOU 3035  CZ  TYR A 792     5024   5493   4758   -910   -107   -310
ATOM   3036  OH  TYR A 792       1.634  21.981   3.839  1.00 42.34           O  
ANISOU 3036  OH  TYR A 792     5243   5729   5114   -859   -109   -367
ATOM   3037  H   TYR A 792       0.413  25.869  -1.269  1.00  0.00           H  
ATOM   3038  HA  TYR A 792      -2.018  24.195  -0.778  1.00  0.00           H  
ATOM   3039  HB3 TYR A 792      -2.461  25.684   1.142  1.00  0.00           H  
ATOM   3040  HB2 TYR A 792      -1.025  26.614   0.804  1.00  0.00           H  
ATOM   3041  HD1 TYR A 792      -1.992  22.992   1.308  1.00  0.00           H  
ATOM   3042  HD2 TYR A 792       0.868  26.126   2.129  1.00  0.00           H  
ATOM   3043  HE1 TYR A 792      -0.633  21.407   2.628  1.00  0.00           H  
ATOM   3044  HE2 TYR A 792       2.220  24.531   3.460  1.00  0.00           H  
ATOM   3045  HH  TYR A 792       2.246  22.401   4.455  1.00  0.00           H  
ATOM   3046  N   ALA A 793      -1.891  26.453  -2.807  1.00 42.37           N  
ANISOU 3046  N   ALA A 793     5448   6092   4558  -1338    -95      2
ATOM   3047  CA  ALA A 793      -2.590  27.348  -3.736  1.00 45.03           C  
ANISOU 3047  CA  ALA A 793     5832   6467   4810  -1396   -133    116
ATOM   3048  C   ALA A 793      -3.975  26.848  -4.194  1.00 43.34           C  
ANISOU 3048  C   ALA A 793     5620   6290   4557  -1366   -153    140
ATOM   3049  O   ALA A 793      -4.840  27.680  -4.465  1.00 45.67           O  
ANISOU 3049  O   ALA A 793     5959   6561   4830  -1350   -213    246
ATOM   3050  CB  ALA A 793      -1.683  27.621  -4.944  1.00 46.99           C  
ANISOU 3050  CB  ALA A 793     6066   6818   4967  -1540    -94    120
ATOM   3051  H   ALA A 793      -1.002  26.091  -3.122  1.00  0.00           H  
ATOM   3052  HA  ALA A 793      -2.747  28.294  -3.215  1.00  0.00           H  
ATOM   3053  HB1 ALA A 793      -2.164  28.288  -5.660  1.00  0.00           H  
ATOM   3054  HB2 ALA A 793      -0.754  28.097  -4.631  1.00  0.00           H  
ATOM   3055  HB3 ALA A 793      -1.425  26.699  -5.468  1.00  0.00           H  
ATOM   3056  N   GLY A 794      -4.169  25.517  -4.236  1.00 42.78           N  
ANISOU 3056  N   GLY A 794     5496   6268   4490  -1355   -105     39
ATOM   3057  CA  GLY A 794      -5.438  24.877  -4.591  1.00 42.52           C  
ANISOU 3057  CA  GLY A 794     5455   6274   4423  -1331   -115     44
ATOM   3058  C   GLY A 794      -6.444  24.860  -3.426  1.00 41.27           C  
ANISOU 3058  C   GLY A 794     5328   6012   4339  -1204   -163     79
ATOM   3059  O   GLY A 794      -7.627  24.628  -3.668  1.00 40.47           O  
ANISOU 3059  O   GLY A 794     5228   5931   4217  -1177   -184    101
ATOM   3060  H   GLY A 794      -3.404  24.905  -3.992  1.00  0.00           H  
ATOM   3061  HA3 GLY A 794      -5.237  23.849  -4.891  1.00  0.00           H  
ATOM   3062  HA2 GLY A 794      -5.886  25.376  -5.452  1.00  0.00           H  
ATOM   3063  N   ASP A 795      -5.997  25.111  -2.180  1.00 40.21           N  
ANISOU 3063  N   ASP A 795     5215   5772   4289  -1130   -179     78
ATOM   3064  CA  ASP A 795      -6.848  25.246  -0.988  1.00 39.89           C  
ANISOU 3064  CA  ASP A 795     5208   5631   4315  -1020   -222    111
ATOM   3065  C   ASP A 795      -7.621  26.576  -0.942  1.00 40.69           C  
ANISOU 3065  C   ASP A 795     5365   5679   4415  -1007   -288    226
ATOM   3066  O   ASP A 795      -8.637  26.641  -0.251  1.00 38.45           O  
ANISOU 3066  O   ASP A 795     5106   5317   4186   -922   -320    250
ATOM   3067  CB  ASP A 795      -6.073  25.053   0.340  1.00 39.36           C  
ANISOU 3067  CB  ASP A 795     5140   5482   4330   -955   -212     59
ATOM   3068  CG  ASP A 795      -5.328  23.721   0.478  1.00 40.80           C  
ANISOU 3068  CG  ASP A 795     5267   5688   4547   -937   -159    -45
ATOM   3069  OD1 ASP A 795      -5.664  22.771  -0.265  1.00 41.62           O  
ANISOU 3069  OD1 ASP A 795     5337   5853   4622   -957   -128    -83
ATOM   3070  OD2 ASP A 795      -4.485  23.650   1.398  1.00 41.15           O1-
ANISOU 3070  OD2 ASP A 795     5299   5682   4654   -900   -153    -89
ATOM   3071  H   ASP A 795      -5.012  25.286  -2.034  1.00  0.00           H  
ATOM   3072  HA  ASP A 795      -7.605  24.462  -1.036  1.00  0.00           H  
ATOM   3073  HB3 ASP A 795      -6.757  25.146   1.181  1.00  0.00           H  
ATOM   3074  HB2 ASP A 795      -5.346  25.858   0.441  1.00  0.00           H  
ATOM   3075  N   TYR A 796      -7.133  27.590  -1.674  1.00 42.94           N  
ANISOU 3075  N   TYR A 796     5666   6003   4646  -1092   -306    296
ATOM   3076  CA  TYR A 796      -7.739  28.914  -1.782  1.00 44.70           C  
ANISOU 3076  CA  TYR A 796     5936   6163   4883  -1084   -370    413
ATOM   3077  C   TYR A 796      -8.350  29.105  -3.176  1.00 48.01           C  
ANISOU 3077  C   TYR A 796     6358   6667   5214  -1160   -402    500
ATOM   3078  O   TYR A 796      -7.849  28.547  -4.153  1.00 47.17           O  
ANISOU 3078  O   TYR A 796     6230   6672   5020  -1258   -368    481
ATOM   3079  CB  TYR A 796      -6.666  29.988  -1.526  1.00 44.70           C  
ANISOU 3079  CB  TYR A 796     5962   6106   4916  -1112   -374    438
ATOM   3080  CG  TYR A 796      -5.992  29.906  -0.168  1.00 43.01           C  
ANISOU 3080  CG  TYR A 796     5747   5806   4786  -1036   -358    365
ATOM   3081  CD1 TYR A 796      -4.774  29.211  -0.029  1.00 40.85           C  
ANISOU 3081  CD1 TYR A 796     5437   5566   4518  -1048   -307    265
ATOM   3082  CD2 TYR A 796      -6.583  30.509   0.961  1.00 40.19           C  
ANISOU 3082  CD2 TYR A 796     5422   5341   4505   -954   -396    392
ATOM   3083  CE1 TYR A 796      -4.163  29.088   1.233  1.00 38.96           C  
ANISOU 3083  CE1 TYR A 796     5196   5256   4348   -981   -302    207
ATOM   3084  CE2 TYR A 796      -5.963  30.404   2.221  1.00 39.42           C  
ANISOU 3084  CE2 TYR A 796     5326   5181   4470   -894   -383    326
ATOM   3085  CZ  TYR A 796      -4.758  29.686   2.360  1.00 39.00           C  
ANISOU 3085  CZ  TYR A 796     5239   5165   4411   -908   -341    240
ATOM   3086  OH  TYR A 796      -4.162  29.572   3.582  1.00 37.44           O  
ANISOU 3086  OH  TYR A 796     5042   4911   4270   -850   -340    184
ATOM   3087  H   TYR A 796      -6.307  27.438  -2.236  1.00  0.00           H  
ATOM   3088  HA  TYR A 796      -8.527  29.031  -1.037  1.00  0.00           H  
ATOM   3089  HB3 TYR A 796      -7.130  30.968  -1.607  1.00  0.00           H  
ATOM   3090  HB2 TYR A 796      -5.898  29.949  -2.301  1.00  0.00           H  
ATOM   3091  HD1 TYR A 796      -4.314  28.765  -0.897  1.00  0.00           H  
ATOM   3092  HD2 TYR A 796      -7.512  31.051   0.863  1.00  0.00           H  
ATOM   3093  HE1 TYR A 796      -3.238  28.539   1.331  1.00  0.00           H  
ATOM   3094  HE2 TYR A 796      -6.423  30.870   3.080  1.00  0.00           H  
ATOM   3095  HH  TYR A 796      -4.619  30.087   4.264  1.00  0.00           H  
ATOM   3096  N   TYR A 797      -9.410  29.922  -3.234  1.00 51.86           N  
ANISOU 3096  N   TYR A 797     6871   7103   5728  -1118   -467    595
ATOM   3097  CA  TYR A 797     -10.135  30.262  -4.454  1.00 57.36           C  
ANISOU 3097  CA  TYR A 797     7569   7873   6350  -1177   -516    694
ATOM   3098  C   TYR A 797     -10.468  31.762  -4.453  1.00 60.44           C  
ANISOU 3098  C   TYR A 797     8000   8183   6780  -1181   -588    834
ATOM   3099  O   TYR A 797     -10.929  32.284  -3.437  1.00 60.93           O  
ANISOU 3099  O   TYR A 797     8079   8122   6950  -1092   -619    854
ATOM   3100  CB  TYR A 797     -11.385  29.360  -4.561  1.00 57.47           C  
ANISOU 3100  CB  TYR A 797     7559   7904   6371  -1114   -533    675
ATOM   3101  CG  TYR A 797     -12.340  29.713  -5.687  1.00 59.39           C  
ANISOU 3101  CG  TYR A 797     7795   8234   6533  -1173   -589    770
ATOM   3102  CD1 TYR A 797     -12.079  29.290  -7.007  1.00 62.28           C  
ANISOU 3102  CD1 TYR A 797     8137   8752   6775  -1279   -559    745
ATOM   3103  CD2 TYR A 797     -13.483  30.491  -5.417  1.00 62.49           C  
ANISOU 3103  CD2 TYR A 797     8204   8562   6978  -1127   -672    884
ATOM   3104  CE1 TYR A 797     -12.957  29.645  -8.050  1.00 66.60           C  
ANISOU 3104  CE1 TYR A 797     8677   9393   7233  -1342   -617    836
ATOM   3105  CE2 TYR A 797     -14.344  30.871  -6.463  1.00 65.41           C  
ANISOU 3105  CE2 TYR A 797     8563   9015   7274  -1180   -735    981
ATOM   3106  CZ  TYR A 797     -14.082  30.450  -7.778  1.00 67.81           C  
ANISOU 3106  CZ  TYR A 797     8846   9479   7439  -1289   -710    959
ATOM   3107  OH  TYR A 797     -14.927  30.827  -8.777  1.00 74.99           O  
ANISOU 3107  OH  TYR A 797     9745  10484   8261  -1351   -777   1059
ATOM   3108  H   TYR A 797      -9.771  30.334  -2.383  1.00  0.00           H  
ATOM   3109  HA  TYR A 797      -9.502  30.065  -5.322  1.00  0.00           H  
ATOM   3110  HB3 TYR A 797     -11.942  29.407  -3.624  1.00  0.00           H  
ATOM   3111  HB2 TYR A 797     -11.083  28.318  -4.674  1.00  0.00           H  
ATOM   3112  HD1 TYR A 797     -11.207  28.689  -7.221  1.00  0.00           H  
ATOM   3113  HD2 TYR A 797     -13.689  30.806  -4.406  1.00  0.00           H  
ATOM   3114  HE1 TYR A 797     -12.758  29.313  -9.058  1.00  0.00           H  
ATOM   3115  HE2 TYR A 797     -15.212  31.480  -6.261  1.00  0.00           H  
ATOM   3116  HH  TYR A 797     -14.960  30.196  -9.509  1.00  0.00           H  
ATOM   3117  N   ARG A 798     -10.242  32.413  -5.606  1.00 65.37           N  
ANISOU 3117  N   ARG A 798     8638   8877   7321  -1288   -613    928
ATOM   3118  CA  ARG A 798     -10.508  33.833  -5.826  1.00 73.86           C  
ANISOU 3118  CA  ARG A 798     9751   9875   8437  -1303   -686   1077
ATOM   3119  C   ARG A 798     -11.991  34.058  -6.168  1.00 77.42           C  
ANISOU 3119  C   ARG A 798    10195  10330   8890  -1274   -770   1183
ATOM   3120  O   ARG A 798     -12.439  33.580  -7.210  1.00 76.93           O  
ANISOU 3120  O   ARG A 798    10117  10395   8715  -1345   -788   1218
ATOM   3121  CB  ARG A 798      -9.557  34.345  -6.929  1.00 76.16           C  
ANISOU 3121  CB  ARG A 798    10063  10237   8636  -1439   -679   1147
ATOM   3122  CG  ARG A 798      -9.600  35.870  -7.139  1.00 82.17           C  
ANISOU 3122  CG  ARG A 798    10862  10926   9432  -1464   -763   1323
ATOM   3123  CD  ARG A 798      -8.556  36.378  -8.148  1.00 85.52           C  
ANISOU 3123  CD  ARG A 798    11313  11416   9765  -1605   -752   1398
ATOM   3124  NE  ARG A 798      -7.178  36.266  -7.644  1.00 87.26           N  
ANISOU 3124  NE  ARG A 798    11532  11624   9995  -1635   -668   1289
ATOM   3125  CZ  ARG A 798      -6.579  37.090  -6.768  1.00 89.07           C  
ANISOU 3125  CZ  ARG A 798    11779  11718  10344  -1582   -657   1269
ATOM   3126  NH1 ARG A 798      -7.214  38.148  -6.247  1.00 89.41           N  
ANISOU 3126  NH1 ARG A 798    11841  11617  10514  -1494   -718   1341
ATOM   3127  NH2 ARG A 798      -5.312  36.847  -6.407  1.00 90.30           N1+
ANISOU 3127  NH2 ARG A 798    11927  11884  10498  -1617   -583   1167
ATOM   3128  H   ARG A 798      -9.891  31.901  -6.402  1.00  0.00           H  
ATOM   3129  HA  ARG A 798     -10.268  34.368  -4.911  1.00  0.00           H  
ATOM   3130  HB3 ARG A 798      -9.780  33.842  -7.871  1.00  0.00           H  
ATOM   3131  HB2 ARG A 798      -8.537  34.057  -6.670  1.00  0.00           H  
ATOM   3132  HG3 ARG A 798      -9.362  36.308  -6.170  1.00  0.00           H  
ATOM   3133  HG2 ARG A 798     -10.592  36.242  -7.397  1.00  0.00           H  
ATOM   3134  HD3 ARG A 798      -8.797  37.353  -8.570  1.00  0.00           H  
ATOM   3135  HD2 ARG A 798      -8.565  35.686  -8.990  1.00  0.00           H  
ATOM   3136  HE  ARG A 798      -6.665  35.458  -7.968  1.00  0.00           H  
ATOM   3137 HH12 ARG A 798      -6.761  38.746  -5.572  1.00  0.00           H  
ATOM   3138 HH11 ARG A 798      -8.172  38.348  -6.515  1.00  0.00           H  
ATOM   3139 HH22 ARG A 798      -4.841  37.455  -5.753  1.00  0.00           H  
ATOM   3140 HH21 ARG A 798      -4.814  36.057  -6.791  1.00  0.00           H  
ATOM   3141  N   VAL A 799     -12.714  34.769  -5.285  1.00 83.41           N  
ANISOU 3141  N   VAL A 799    10962  10948   9779  -1175   -821   1229
ATOM   3142  CA  VAL A 799     -14.159  34.994  -5.393  1.00 84.92           C  
ANISOU 3142  CA  VAL A 799    11138  11120  10006  -1129   -903   1322
ATOM   3143  C   VAL A 799     -14.447  36.433  -5.868  1.00 85.10           C  
ANISOU 3143  C   VAL A 799    11186  11034  10113  -1131   -984   1478
ATOM   3144  O   VAL A 799     -14.755  36.622  -7.045  1.00 89.26           O  
ANISOU 3144  O   VAL A 799    11730  11619  10565  -1227  -1031   1604
ATOM   3145  CB  VAL A 799     -14.895  34.720  -4.043  1.00  0.00           C  
ATOM   3146  CG1 VAL A 799     -16.410  35.030  -4.072  1.00  0.00           C  
ATOM   3147  CG2 VAL A 799     -14.709  33.267  -3.578  1.00  0.00           C  
ATOM   3148  H   VAL A 799     -12.261  35.148  -4.465  1.00  0.00           H  
ATOM   3149  HA  VAL A 799     -14.586  34.317  -6.137  1.00  0.00           H  
ATOM   3150  HB  VAL A 799     -14.447  35.345  -3.271  1.00  0.00           H  
ATOM   3151 HG11 VAL A 799     -16.887  34.731  -3.139  1.00  0.00           H  
ATOM   3152 HG12 VAL A 799     -16.624  36.090  -4.202  1.00  0.00           H  
ATOM   3153 HG13 VAL A 799     -16.906  34.490  -4.880  1.00  0.00           H  
ATOM   3154 HG21 VAL A 799     -15.187  33.095  -2.614  1.00  0.00           H  
ATOM   3155 HG22 VAL A 799     -15.163  32.576  -4.284  1.00  0.00           H  
ATOM   3156 HG23 VAL A 799     -13.656  33.006  -3.467  1.00  0.00           H  
ATOM   3157  N   GLN A 800     -14.368  37.413  -4.948  1.00 39.20           N  
ATOM   3158  CA  GLN A 800     -14.849  38.787  -5.126  1.00 38.03           C  
ATOM   3159  C   GLN A 800     -13.762  39.695  -5.745  1.00 38.61           C  
ATOM   3160  O   GLN A 800     -13.532  40.800  -5.250  1.00 38.19           O  
ATOM   3161  CB  GLN A 800     -15.353  39.288  -3.750  1.00  0.00           C  
ATOM   3162  CG  GLN A 800     -16.196  40.583  -3.787  1.00  0.00           C  
ATOM   3163  CD  GLN A 800     -16.040  41.397  -2.502  1.00  0.00           C  
ATOM   3164  OE1 GLN A 800     -16.891  41.349  -1.619  1.00  0.00           O  
ATOM   3165  NE2 GLN A 800     -14.938  42.144  -2.393  1.00  0.00           N  
ATOM   3166  HB2 GLN A 800     -15.954  38.512  -3.271  1.00  0.00           H  
ATOM   3167  HB3 GLN A 800     -14.488  39.420  -3.098  1.00  0.00           H  
ATOM   3168  HG2 GLN A 800     -15.925  41.224  -4.624  1.00  0.00           H  
ATOM   3169  HG3 GLN A 800     -17.247  40.334  -3.940  1.00  0.00           H  
ATOM   3170 HE22 GLN A 800     -14.785  42.700  -1.564  1.00  0.00           H  
ATOM   3171 HE21 GLN A 800     -14.257  42.157  -3.139  1.00  0.00           H  
ATOM   3172  H   GLN A 800     -14.074  37.175  -4.012  1.00  0.00           H  
ATOM   3173  HA  GLN A 800     -15.699  38.779  -5.812  1.00  0.00           H  
ATOM   3174  N   GLY A 801     -13.106  39.208  -6.814  1.00 39.83           N  
ATOM   3175  CA  GLY A 801     -12.027  39.884  -7.533  1.00 39.77           C  
ATOM   3176  C   GLY A 801     -10.759  39.913  -6.672  1.00 40.23           C  
ATOM   3177  O   GLY A 801      -9.868  39.086  -6.848  1.00 39.92           O  
ATOM   3178  HA3 GLY A 801     -12.326  40.897  -7.808  1.00  0.00           H  
ATOM   3179  H   GLY A 801     -13.369  38.293  -7.155  1.00  0.00           H  
ATOM   3180  HA2 GLY A 801     -11.828  39.345  -8.460  1.00  0.00           H  
ATOM   3181  N   ARG A 802     -10.703  40.880  -5.745  1.00 40.52           N  
ATOM   3182  CA  ARG A 802      -9.640  41.110  -4.768  1.00 40.12           C  
ATOM   3183  C   ARG A 802      -9.498  39.970  -3.740  1.00 40.07           C  
ATOM   3184  O   ARG A 802      -8.371  39.631  -3.380  1.00 39.51           O  
ATOM   3185  CB  ARG A 802      -9.899  42.450  -4.034  1.00  0.00           C  
ATOM   3186  CG  ARG A 802     -10.224  43.650  -4.949  1.00  0.00           C  
ATOM   3187  CD  ARG A 802     -10.643  44.901  -4.163  1.00  0.00           C  
ATOM   3188  NE  ARG A 802     -10.833  46.062  -5.045  1.00  0.00           N  
ATOM   3189  CZ  ARG A 802      -9.879  46.924  -5.434  1.00  0.00           C  
ATOM   3190  NH1 ARG A 802      -8.617  46.812  -4.996  1.00  0.00           N  
ATOM   3191  NH2 ARG A 802     -10.197  47.917  -6.275  1.00  0.00           N1+
ATOM   3192  HB2 ARG A 802     -10.733  42.323  -3.341  1.00  0.00           H  
ATOM   3193  HB3 ARG A 802      -9.032  42.694  -3.419  1.00  0.00           H  
ATOM   3194  HG2 ARG A 802      -9.431  43.867  -5.665  1.00  0.00           H  
ATOM   3195  HG3 ARG A 802     -11.096  43.373  -5.542  1.00  0.00           H  
ATOM   3196  HD2 ARG A 802     -11.653  44.712  -3.796  1.00  0.00           H  
ATOM   3197  HD3 ARG A 802     -10.040  45.097  -3.277  1.00  0.00           H  
ATOM   3198  HE  ARG A 802     -11.761  46.172  -5.428  1.00  0.00           H  
ATOM   3199 HH12 ARG A 802      -7.907  47.466  -5.292  1.00  0.00           H  
ATOM   3200 HH11 ARG A 802      -8.369  46.069  -4.358  1.00  0.00           H  
ATOM   3201 HH22 ARG A 802      -9.495  48.576  -6.577  1.00  0.00           H  
ATOM   3202 HH21 ARG A 802     -11.144  48.019  -6.610  1.00  0.00           H  
ATOM   3203  H   ARG A 802     -11.502  41.493  -5.661  1.00  0.00           H  
ATOM   3204  HA  ARG A 802      -8.698  41.190  -5.314  1.00  0.00           H  
ATOM   3205  N   ALA A 803     -10.639  39.419  -3.283  1.00 39.24           N  
ATOM   3206  CA  ALA A 803     -10.714  38.404  -2.231  1.00 39.28           C  
ATOM   3207  C   ALA A 803     -10.236  37.024  -2.704  1.00 39.02           C  
ATOM   3208  O   ALA A 803     -10.635  36.581  -3.780  1.00 37.21           O  
ATOM   3209  CB  ALA A 803     -12.161  38.312  -1.726  1.00  0.00           C  
ATOM   3210  HB1 ALA A 803     -12.536  39.289  -1.419  1.00  0.00           H  
ATOM   3211  HB2 ALA A 803     -12.828  37.922  -2.494  1.00  0.00           H  
ATOM   3212  HB3 ALA A 803     -12.235  37.649  -0.863  1.00  0.00           H  
ATOM   3213  H   ALA A 803     -11.522  39.739  -3.654  1.00  0.00           H  
ATOM   3214  HA  ALA A 803     -10.086  38.736  -1.402  1.00  0.00           H  
ATOM   3215  N   VAL A 804      -9.426  36.374  -1.855  1.00 59.95           N  
ANISOU 3215  N   VAL A 804     8045   7685   7049  -1087   -691   1032
ATOM   3216  CA  VAL A 804      -8.922  35.011  -2.014  1.00 61.64           C  
ANISOU 3216  CA  VAL A 804     8236   7985   7197  -1098   -618    900
ATOM   3217  C   VAL A 804      -9.209  34.271  -0.696  1.00 59.06           C  
ANISOU 3217  C   VAL A 804     7897   7599   6944   -988   -591    789
ATOM   3218  O   VAL A 804      -8.772  34.729   0.361  1.00 61.75           O  
ANISOU 3218  O   VAL A 804     8251   7841   7367   -942   -583    754
ATOM   3219  CB  VAL A 804      -7.396  35.005  -2.320  1.00 63.68           C  
ANISOU 3219  CB  VAL A 804     8502   8270   7425  -1178   -571    866
ATOM   3220  CG1 VAL A 804      -6.743  33.611  -2.263  1.00 62.15           C  
ANISOU 3220  CG1 VAL A 804     8274   8152   7188  -1180   -501    728
ATOM   3221  CG2 VAL A 804      -7.103  35.647  -3.687  1.00 67.54           C  
ANISOU 3221  CG2 VAL A 804     9003   8837   7821  -1302   -588    970
ATOM   3222  HA  VAL A 804      -9.449  34.502  -2.821  1.00  0.00           H  
ATOM   3223  HB  VAL A 804      -6.895  35.620  -1.570  1.00  0.00           H  
ATOM   3224 HG11 VAL A 804      -5.701  33.650  -2.582  1.00  0.00           H  
ATOM   3225 HG12 VAL A 804      -6.742  33.205  -1.251  1.00  0.00           H  
ATOM   3226 HG13 VAL A 804      -7.263  32.910  -2.917  1.00  0.00           H  
ATOM   3227 HG21 VAL A 804      -6.035  35.639  -3.902  1.00  0.00           H  
ATOM   3228 HG22 VAL A 804      -7.609  35.114  -4.493  1.00  0.00           H  
ATOM   3229 HG23 VAL A 804      -7.428  36.686  -3.720  1.00  0.00           H  
ATOM   3230  H   VAL A 804      -9.163  36.823  -0.989  1.00  0.00           H  
ATOM   3231  N   LEU A 805     -10.013  33.199  -0.785  1.00 54.42           N  
ANISOU 3231  N   LEU A 805     7283   7077   6318   -956   -573    731
ATOM   3232  CA  LEU A 805     -10.767  32.639   0.338  1.00 51.27           C  
ANISOU 3232  CA  LEU A 805     6874   6619   5984   -852   -562    658
ATOM   3233  C   LEU A 805     -10.576  31.108   0.429  1.00 46.93           C  
ANISOU 3233  C   LEU A 805     6294   6149   5385   -840   -509    554
ATOM   3234  O   LEU A 805     -10.729  30.442  -0.596  1.00 45.28           O  
ANISOU 3234  O   LEU A 805     6061   6044   5096   -892   -498    554
ATOM   3235  CB  LEU A 805     -12.258  32.966   0.071  1.00 53.38           C  
ANISOU 3235  CB  LEU A 805     7140   6842   6299   -799   -618    727
ATOM   3236  CG  LEU A 805     -12.649  34.449   0.273  1.00 56.78           C  
ANISOU 3236  CG  LEU A 805     7593   7168   6811   -793   -676    832
ATOM   3237  CD1 LEU A 805     -14.123  34.690  -0.116  1.00 58.75           C  
ANISOU 3237  CD1 LEU A 805     7825   7389   7105   -746   -736    901
ATOM   3238  CD2 LEU A 805     -12.343  34.955   1.701  1.00 56.83           C  
ANISOU 3238  CD2 LEU A 805     7618   7055   6919   -740   -658    779
ATOM   3239  H   LEU A 805     -10.305  32.877  -1.700  1.00  0.00           H  
ATOM   3240  HA  LEU A 805     -10.452  33.124   1.257  1.00  0.00           H  
ATOM   3241  HB3 LEU A 805     -12.887  32.358   0.718  1.00  0.00           H  
ATOM   3242  HB2 LEU A 805     -12.518  32.660  -0.944  1.00  0.00           H  
ATOM   3243  HG  LEU A 805     -12.051  35.047  -0.416  1.00  0.00           H  
ATOM   3244 HD11 LEU A 805     -14.199  35.445  -0.898  1.00  0.00           H  
ATOM   3245 HD12 LEU A 805     -14.597  33.783  -0.490  1.00  0.00           H  
ATOM   3246 HD13 LEU A 805     -14.733  35.031   0.720  1.00  0.00           H  
ATOM   3247 HD21 LEU A 805     -13.123  35.605   2.097  1.00  0.00           H  
ATOM   3248 HD22 LEU A 805     -12.227  34.132   2.407  1.00  0.00           H  
ATOM   3249 HD23 LEU A 805     -11.417  35.530   1.712  1.00  0.00           H  
ATOM   3250  N   PRO A 806     -10.281  30.562   1.639  1.00 43.01           N  
ANISOU 3250  N   PRO A 806     5798   5605   4939   -774   -477    467
ATOM   3251  CA  PRO A 806     -10.204  29.104   1.880  1.00 39.99           C  
ANISOU 3251  CA  PRO A 806     5386   5277   4531   -755   -427    372
ATOM   3252  C   PRO A 806     -11.599  28.446   2.008  1.00 39.72           C  
ANISOU 3252  C   PRO A 806     5338   5252   4502   -702   -432    363
ATOM   3253  O   PRO A 806     -11.972  27.997   3.092  1.00 37.77           O  
ANISOU 3253  O   PRO A 806     5093   4958   4300   -631   -415    309
ATOM   3254  CB  PRO A 806      -9.373  29.020   3.174  1.00 38.65           C  
ANISOU 3254  CB  PRO A 806     5228   5037   4417   -705   -408    309
ATOM   3255  CG  PRO A 806      -9.784  30.257   3.956  1.00 39.02           C  
ANISOU 3255  CG  PRO A 806     5308   4984   4531   -663   -446    354
ATOM   3256  CD  PRO A 806      -9.970  31.306   2.867  1.00 41.79           C  
ANISOU 3256  CD  PRO A 806     5669   5338   4869   -718   -486    454
ATOM   3257  HA  PRO A 806      -9.666  28.607   1.075  1.00  0.00           H  
ATOM   3258  HB3 PRO A 806      -8.314  29.077   2.926  1.00  0.00           H  
ATOM   3259  HB2 PRO A 806      -9.512  28.099   3.741  1.00  0.00           H  
ATOM   3260  HG3 PRO A 806      -9.068  30.557   4.719  1.00  0.00           H  
ATOM   3261  HG2 PRO A 806     -10.737  30.074   4.455  1.00  0.00           H  
ATOM   3262  HD2 PRO A 806     -10.752  32.013   3.148  1.00  0.00           H  
ATOM   3263  HD3 PRO A 806      -9.041  31.859   2.718  1.00  0.00           H  
ATOM   3264  N   ILE A 807     -12.356  28.432   0.899  1.00 41.04           N  
ANISOU 3264  N   ILE A 807     5490   5485   4617   -742   -456    415
ATOM   3265  CA  ILE A 807     -13.777  28.068   0.820  1.00 41.12           C  
ANISOU 3265  CA  ILE A 807     5485   5499   4640   -696   -475    425
ATOM   3266  C   ILE A 807     -14.161  26.648   1.302  1.00 39.95           C  
ANISOU 3266  C   ILE A 807     5311   5369   4496   -651   -424    328
ATOM   3267  O   ILE A 807     -15.314  26.443   1.678  1.00 38.80           O  
ANISOU 3267  O   ILE A 807     5162   5187   4393   -589   -432    319
ATOM   3268  CB  ILE A 807     -14.327  28.265  -0.620  1.00 42.41           C  
ANISOU 3268  CB  ILE A 807     5631   5748   4735   -758   -515    499
ATOM   3269  CG1 ILE A 807     -13.541  27.468  -1.688  1.00 43.38           C  
ANISOU 3269  CG1 ILE A 807     5727   5997   4756   -850   -473    459
ATOM   3270  CG2 ILE A 807     -14.415  29.758  -0.990  1.00 43.58           C  
ANISOU 3270  CG2 ILE A 807     5806   5849   4902   -781   -580    618
ATOM   3271  CD1 ILE A 807     -14.274  27.332  -3.023  1.00 44.46           C  
ANISOU 3271  CD1 ILE A 807     5845   6239   4805   -924   -510    525
ATOM   3272  H   ILE A 807     -11.967  28.821   0.050  1.00  0.00           H  
ATOM   3273  HA  ILE A 807     -14.306  28.766   1.467  1.00  0.00           H  
ATOM   3274  HB  ILE A 807     -15.354  27.893  -0.633  1.00  0.00           H  
ATOM   3275 HG13 ILE A 807     -13.335  26.463  -1.335  1.00  0.00           H  
ATOM   3276 HG12 ILE A 807     -12.565  27.927  -1.853  1.00  0.00           H  
ATOM   3277 HG21 ILE A 807     -14.914  29.903  -1.948  1.00  0.00           H  
ATOM   3278 HG22 ILE A 807     -14.982  30.316  -0.244  1.00  0.00           H  
ATOM   3279 HG23 ILE A 807     -13.428  30.212  -1.062  1.00  0.00           H  
ATOM   3280 HD11 ILE A 807     -13.830  26.530  -3.610  1.00  0.00           H  
ATOM   3281 HD12 ILE A 807     -15.325  27.087  -2.877  1.00  0.00           H  
ATOM   3282 HD13 ILE A 807     -14.218  28.247  -3.612  1.00  0.00           H  
ATOM   3283  N   ARG A 808     -13.201  25.709   1.308  1.00 37.98           N  
ANISOU 3283  N   ARG A 808     5041   5174   4214   -683   -372    256
ATOM   3284  CA  ARG A 808     -13.388  24.317   1.735  1.00 36.68           C  
ANISOU 3284  CA  ARG A 808     4850   5020   4064   -645   -324    172
ATOM   3285  C   ARG A 808     -13.320  24.140   3.268  1.00 35.04           C  
ANISOU 3285  C   ARG A 808     4667   4719   3927   -564   -314    140
ATOM   3286  O   ARG A 808     -13.796  23.119   3.764  1.00 36.22           O  
ANISOU 3286  O   ARG A 808     4804   4859   4099   -521   -284     90
ATOM   3287  CB  ARG A 808     -12.349  23.430   1.015  1.00 35.43           C  
ANISOU 3287  CB  ARG A 808     4655   4939   3868   -703   -271    103
ATOM   3288  CG  ARG A 808     -12.434  23.481  -0.521  1.00 36.80           C  
ANISOU 3288  CG  ARG A 808     4799   5224   3959   -789   -271    118
ATOM   3289  CD  ARG A 808     -11.204  22.913  -1.239  1.00 37.74           C  
ANISOU 3289  CD  ARG A 808     4881   5419   4040   -865   -216     49
ATOM   3290  NE  ARG A 808     -11.432  22.841  -2.688  1.00 39.92           N  
ANISOU 3290  NE  ARG A 808     5137   5808   4220   -962   -220     73
ATOM   3291  CZ  ARG A 808     -12.061  21.840  -3.323  1.00 40.91           C  
ANISOU 3291  CZ  ARG A 808     5224   6020   4300   -996   -199     33
ATOM   3292  NH1 ARG A 808     -12.471  20.751  -2.667  1.00 39.99           N  
ANISOU 3292  NH1 ARG A 808     5079   5881   4231   -940   -164    -38
ATOM   3293  NH2 ARG A 808     -12.294  21.939  -4.635  1.00 43.32           N1+
ANISOU 3293  NH2 ARG A 808     5517   6436   4506  -1093   -211     65
ATOM   3294  H   ARG A 808     -12.274  25.957   0.995  1.00  0.00           H  
ATOM   3295  HA  ARG A 808     -14.380  23.987   1.419  1.00  0.00           H  
ATOM   3296  HB3 ARG A 808     -12.457  22.395   1.336  1.00  0.00           H  
ATOM   3297  HB2 ARG A 808     -11.354  23.743   1.314  1.00  0.00           H  
ATOM   3298  HG3 ARG A 808     -12.445  24.531  -0.802  1.00  0.00           H  
ATOM   3299  HG2 ARG A 808     -13.365  23.060  -0.895  1.00  0.00           H  
ATOM   3300  HD3 ARG A 808     -10.809  22.004  -0.787  1.00  0.00           H  
ATOM   3301  HD2 ARG A 808     -10.412  23.658  -1.153  1.00  0.00           H  
ATOM   3302  HE  ARG A 808     -11.173  23.654  -3.234  1.00  0.00           H  
ATOM   3303 HH12 ARG A 808     -12.976  20.017  -3.149  1.00  0.00           H  
ATOM   3304 HH11 ARG A 808     -12.290  20.654  -1.675  1.00  0.00           H  
ATOM   3305 HH22 ARG A 808     -12.778  21.201  -5.131  1.00  0.00           H  
ATOM   3306 HH21 ARG A 808     -12.023  22.793  -5.118  1.00  0.00           H  
ATOM   3307  N   TRP A 809     -12.761  25.135   3.982  1.00 35.30           N  
ANISOU 3307  N   TRP A 809     4734   4687   3991   -551   -336    166
ATOM   3308  CA  TRP A 809     -12.715  25.224   5.445  1.00 34.25           C  
ANISOU 3308  CA  TRP A 809     4628   4471   3913   -485   -331    138
ATOM   3309  C   TRP A 809     -13.746  26.219   6.001  1.00 35.21           C  
ANISOU 3309  C   TRP A 809     4775   4521   4080   -441   -365    177
ATOM   3310  O   TRP A 809     -14.105  26.105   7.171  1.00 34.33           O  
ANISOU 3310  O   TRP A 809     4687   4347   4010   -393   -359    151
ATOM   3311  CB  TRP A 809     -11.295  25.623   5.901  1.00 33.06           C  
ANISOU 3311  CB  TRP A 809     4491   4298   3770   -504   -330    125
ATOM   3312  CG  TRP A 809     -10.256  24.554   5.749  1.00 32.71           C  
ANISOU 3312  CG  TRP A 809     4416   4298   3713   -522   -292     66
ATOM   3313  CD1 TRP A 809      -9.828  23.747   6.746  1.00 31.72           C  
ANISOU 3313  CD1 TRP A 809     4289   4145   3616   -481   -274     19
ATOM   3314  CD2 TRP A 809      -9.579  24.088   4.540  1.00 32.11           C  
ANISOU 3314  CD2 TRP A 809     4301   4299   3600   -588   -269     47
ATOM   3315  NE1 TRP A 809      -8.930  22.832   6.245  1.00 31.36           N  
ANISOU 3315  NE1 TRP A 809     4202   4144   3569   -509   -244    -25
ATOM   3316  CE2 TRP A 809      -8.762  22.969   4.885  1.00 32.39           C  
ANISOU 3316  CE2 TRP A 809     4307   4340   3660   -576   -235    -17
ATOM   3317  CE3 TRP A 809      -9.579  24.480   3.181  1.00 32.51           C  
ANISOU 3317  CE3 TRP A 809     4337   4416   3597   -660   -272     79
ATOM   3318  CZ2 TRP A 809      -8.013  22.259   3.931  1.00 31.97           C  
ANISOU 3318  CZ2 TRP A 809     4204   4351   3592   -631   -198    -64
ATOM   3319  CZ3 TRP A 809      -8.845  23.765   2.213  1.00 32.89           C  
ANISOU 3319  CZ3 TRP A 809     4342   4540   3613   -722   -233     31
ATOM   3320  CH2 TRP A 809      -8.069  22.651   2.583  1.00 31.82           C  
ANISOU 3320  CH2 TRP A 809     4171   4403   3515   -707   -193    -45
ATOM   3321  H   TRP A 809     -12.396  25.938   3.490  1.00  0.00           H  
ATOM   3322  HA  TRP A 809     -12.950  24.259   5.894  1.00  0.00           H  
ATOM   3323  HB3 TRP A 809     -11.307  25.906   6.956  1.00  0.00           H  
ATOM   3324  HB2 TRP A 809     -10.962  26.510   5.361  1.00  0.00           H  
ATOM   3325  HD1 TRP A 809     -10.151  23.818   7.775  1.00  0.00           H  
ATOM   3326  HE1 TRP A 809      -8.462  22.137   6.826  1.00  0.00           H  
ATOM   3327  HE3 TRP A 809     -10.170  25.330   2.874  1.00  0.00           H  
ATOM   3328  HZ2 TRP A 809      -7.412  21.412   4.223  1.00  0.00           H  
ATOM   3329  HZ3 TRP A 809      -8.882  24.072   1.178  1.00  0.00           H  
ATOM   3330  HH2 TRP A 809      -7.507  22.107   1.838  1.00  0.00           H  
ATOM   3331  N   MET A 810     -14.205  27.172   5.172  1.00 37.60           N  
ANISOU 3331  N   MET A 810     5070   4837   4378   -460   -401    239
ATOM   3332  CA  MET A 810     -15.193  28.185   5.540  1.00 37.72           C  
ANISOU 3332  CA  MET A 810     5101   4774   4456   -422   -438    282
ATOM   3333  C   MET A 810     -16.596  27.597   5.738  1.00 36.53           C  
ANISOU 3333  C   MET A 810     4931   4614   4334   -371   -435    265
ATOM   3334  O   MET A 810     -17.001  26.689   5.010  1.00 37.22           O  
ANISOU 3334  O   MET A 810     4988   4768   4383   -385   -431    263
ATOM   3335  CB  MET A 810     -15.222  29.275   4.453  1.00 38.06           C  
ANISOU 3335  CB  MET A 810     5145   4820   4494   -468   -490    374
ATOM   3336  CG  MET A 810     -14.069  30.280   4.579  1.00 38.02           C  
ANISOU 3336  CG  MET A 810     5167   4780   4499   -501   -496    393
ATOM   3337  SD  MET A 810     -13.695  31.221   3.078  1.00 43.36           S  
ANISOU 3337  SD  MET A 810     5843   5490   5140   -579   -547    506
ATOM   3338  CE  MET A 810     -15.227  32.143   2.798  1.00 44.54           C  
ANISOU 3338  CE  MET A 810     5990   5546   5385   -528   -609    584
ATOM   3339  H   MET A 810     -13.865  27.208   4.222  1.00  0.00           H  
ATOM   3340  HA  MET A 810     -14.883  28.640   6.484  1.00  0.00           H  
ATOM   3341  HB3 MET A 810     -16.155  29.833   4.519  1.00  0.00           H  
ATOM   3342  HB2 MET A 810     -15.235  28.817   3.465  1.00  0.00           H  
ATOM   3343  HG3 MET A 810     -13.155  29.760   4.864  1.00  0.00           H  
ATOM   3344  HG2 MET A 810     -14.283  30.982   5.384  1.00  0.00           H  
ATOM   3345  HE1 MET A 810     -15.165  32.690   1.859  1.00  0.00           H  
ATOM   3346  HE2 MET A 810     -16.081  31.473   2.743  1.00  0.00           H  
ATOM   3347  HE3 MET A 810     -15.397  32.862   3.595  1.00  0.00           H  
ATOM   3348  N   ALA A 811     -17.319  28.192   6.698  1.00 34.98           N  
ANISOU 3348  N   ALA A 811     4748   4335   4207   -318   -435    246
ATOM   3349  CA  ALA A 811     -18.741  27.963   6.932  1.00 35.35           C  
ANISOU 3349  CA  ALA A 811     4774   4356   4298   -270   -432    228
ATOM   3350  C   ALA A 811     -19.609  28.581   5.829  1.00 37.26           C  
ANISOU 3350  C   ALA A 811     4987   4609   4561   -278   -488    302
ATOM   3351  O   ALA A 811     -19.129  29.433   5.078  1.00 38.87           O  
ANISOU 3351  O   ALA A 811     5196   4804   4765   -312   -534    376
ATOM   3352  CB  ALA A 811     -19.095  28.536   8.307  1.00 35.27           C  
ANISOU 3352  CB  ALA A 811     4785   4252   4362   -223   -417    188
ATOM   3353  H   ALA A 811     -16.900  28.929   7.245  1.00  0.00           H  
ATOM   3354  HA  ALA A 811     -18.922  26.893   6.929  1.00  0.00           H  
ATOM   3355  HB1 ALA A 811     -20.114  28.274   8.590  1.00  0.00           H  
ATOM   3356  HB2 ALA A 811     -18.437  28.145   9.081  1.00  0.00           H  
ATOM   3357  HB3 ALA A 811     -19.005  29.623   8.316  1.00  0.00           H  
ATOM   3358  N   TRP A 812     -20.878  28.142   5.744  1.00 37.45           N  
ANISOU 3358  N   TRP A 812     4977   4651   4600   -250   -486    286
ATOM   3359  CA  TRP A 812     -21.799  28.587   4.696  1.00 40.80           C  
ANISOU 3359  CA  TRP A 812     5365   5096   5041   -257   -547    358
ATOM   3360  C   TRP A 812     -22.077  30.101   4.730  1.00 41.70           C  
ANISOU 3360  C   TRP A 812     5481   5111   5249   -234   -601    423
ATOM   3361  O   TRP A 812     -22.147  30.704   3.665  1.00 42.43           O  
ANISOU 3361  O   TRP A 812     5565   5216   5338   -266   -665    519
ATOM   3362  CB  TRP A 812     -23.099  27.755   4.700  1.00 40.21           C  
ANISOU 3362  CB  TRP A 812     5247   5046   4982   -223   -535    317
ATOM   3363  CG  TRP A 812     -24.087  28.001   5.804  1.00 40.29           C  
ANISOU 3363  CG  TRP A 812     5249   4965   5093   -156   -511    262
ATOM   3364  CD1 TRP A 812     -24.171  27.297   6.953  1.00 39.06           C  
ANISOU 3364  CD1 TRP A 812     5108   4789   4942   -128   -441    171
ATOM   3365  CD2 TRP A 812     -25.074  29.075   5.921  1.00 42.86           C  
ANISOU 3365  CD2 TRP A 812     5546   5208   5529   -114   -556    294
ATOM   3366  NE1 TRP A 812     -25.139  27.850   7.762  1.00 40.16           N  
ANISOU 3366  NE1 TRP A 812     5233   4847   5177    -78   -432    137
ATOM   3367  CE2 TRP A 812     -25.727  28.952   7.184  1.00 43.22           C  
ANISOU 3367  CE2 TRP A 812     5590   5191   5640    -65   -501    205
ATOM   3368  CE3 TRP A 812     -25.471  30.158   5.101  1.00 45.16           C  
ANISOU 3368  CE3 TRP A 812     5811   5470   5875   -114   -638    391
ATOM   3369  CZ2 TRP A 812     -26.721  29.848   7.612  1.00 46.24           C  
ANISOU 3369  CZ2 TRP A 812     5938   5481   6147    -17   -518    196
ATOM   3370  CZ3 TRP A 812     -26.453  31.075   5.524  1.00 48.90           C  
ANISOU 3370  CZ3 TRP A 812     6251   5843   6483    -59   -663    392
ATOM   3371  CH2 TRP A 812     -27.081  30.921   6.775  1.00 48.64           C  
ANISOU 3371  CH2 TRP A 812     6211   5748   6520    -11   -599    288
ATOM   3372  H   TRP A 812     -21.226  27.456   6.399  1.00  0.00           H  
ATOM   3373  HA  TRP A 812     -21.290  28.377   3.756  1.00  0.00           H  
ATOM   3374  HB3 TRP A 812     -22.862  26.692   4.658  1.00  0.00           H  
ATOM   3375  HB2 TRP A 812     -23.631  27.975   3.777  1.00  0.00           H  
ATOM   3376  HD1 TRP A 812     -23.558  26.444   7.189  1.00  0.00           H  
ATOM   3377  HE1 TRP A 812     -25.354  27.503   8.688  1.00  0.00           H  
ATOM   3378  HE3 TRP A 812     -25.003  30.291   4.137  1.00  0.00           H  
ATOM   3379  HZ2 TRP A 812     -27.192  29.722   8.576  1.00  0.00           H  
ATOM   3380  HZ3 TRP A 812     -26.729  31.898   4.881  1.00  0.00           H  
ATOM   3381  HH2 TRP A 812     -27.836  31.625   7.093  1.00  0.00           H  
ATOM   3382  N   GLU A 813     -22.189  30.689   5.935  1.00 40.89           N  
ANISOU 3382  N   GLU A 813     5391   4914   5232   -185   -575    371
ATOM   3383  CA  GLU A 813     -22.416  32.120   6.141  1.00 43.26           C  
ANISOU 3383  CA  GLU A 813     5684   5109   5644   -160   -619    419
ATOM   3384  C   GLU A 813     -21.183  32.990   5.833  1.00 44.42           C  
ANISOU 3384  C   GLU A 813     5864   5236   5776   -208   -651    490
ATOM   3385  O   GLU A 813     -21.358  34.180   5.584  1.00 46.57           O  
ANISOU 3385  O   GLU A 813     6124   5448   6121   -208   -710    574
ATOM   3386  CB  GLU A 813     -22.996  32.388   7.553  1.00 42.55           C  
ANISOU 3386  CB  GLU A 813     5594   4922   5647   -106   -574    330
ATOM   3387  CG  GLU A 813     -22.050  32.276   8.774  1.00 41.46           C  
ANISOU 3387  CG  GLU A 813     5506   4768   5478   -118   -518    262
ATOM   3388  CD  GLU A 813     -21.628  30.863   9.177  1.00 38.95           C  
ANISOU 3388  CD  GLU A 813     5205   4516   5078   -118   -455    182
ATOM   3389  OE1 GLU A 813     -22.235  29.887   8.682  1.00 39.64           O  
ANISOU 3389  OE1 GLU A 813     5268   4668   5124   -115   -447    176
ATOM   3390  OE2 GLU A 813     -20.705  30.775  10.015  1.00 38.04           O1-
ANISOU 3390  OE2 GLU A 813     5125   4387   4938   -124   -415    127
ATOM   3391  H   GLU A 813     -22.128  30.131   6.780  1.00  0.00           H  
ATOM   3392  HA  GLU A 813     -23.189  32.418   5.430  1.00  0.00           H  
ATOM   3393  HB3 GLU A 813     -23.871  31.755   7.709  1.00  0.00           H  
ATOM   3394  HB2 GLU A 813     -23.388  33.403   7.558  1.00  0.00           H  
ATOM   3395  HG3 GLU A 813     -22.551  32.710   9.639  1.00  0.00           H  
ATOM   3396  HG2 GLU A 813     -21.154  32.876   8.620  1.00  0.00           H  
ATOM   3397  N   CYS A 814     -19.975  32.399   5.813  1.00 45.84           N  
ANISOU 3397  N   CYS A 814     6369   5493   5554     12   -964    207
ATOM   3398  CA  CYS A 814     -18.746  33.058   5.359  1.00 48.95           C  
ANISOU 3398  CA  CYS A 814     6929   5788   5881   -120  -1024    213
ATOM   3399  C   CYS A 814     -18.678  33.119   3.825  1.00 48.76           C  
ANISOU 3399  C   CYS A 814     6950   5758   5816   -272  -1117    286
ATOM   3400  O   CYS A 814     -18.165  34.097   3.286  1.00 51.88           O  
ANISOU 3400  O   CYS A 814     7490   6042   6177   -315  -1236    329
ATOM   3401  CB  CYS A 814     -17.482  32.356   5.877  1.00 48.76           C  
ANISOU 3401  CB  CYS A 814     6900   5814   5812   -241   -918    161
ATOM   3402  SG  CYS A 814     -17.412  32.452   7.672  1.00 52.61           S  
ANISOU 3402  SG  CYS A 814     7326   6335   6327   -111   -797     82
ATOM   3403  H   CYS A 814     -19.898  31.417   6.036  1.00  0.00           H  
ATOM   3404  HA  CYS A 814     -18.737  34.083   5.732  1.00  0.00           H  
ATOM   3405  HB3 CYS A 814     -16.582  32.831   5.491  1.00  0.00           H  
ATOM   3406  HB2 CYS A 814     -17.455  31.310   5.579  1.00  0.00           H  
ATOM   3407  HG  CYS A 814     -17.208  33.770   7.738  1.00  0.00           H  
ATOM   3408  N   ILE A 815     -19.194  32.076   3.156  1.00 47.77           N  
ANISOU 3408  N   ILE A 815     6715   5748   5686   -366  -1065    301
ATOM   3409  CA  ILE A 815     -19.220  31.955   1.699  1.00 50.58           C  
ANISOU 3409  CA  ILE A 815     7111   6119   5988   -529  -1142    365
ATOM   3410  C   ILE A 815     -20.367  32.785   1.080  1.00 53.75           C  
ANISOU 3410  C   ILE A 815     7537   6462   6420   -441  -1294    445
ATOM   3411  O   ILE A 815     -20.150  33.423   0.051  1.00 54.70           O  
ANISOU 3411  O   ILE A 815     7787   6508   6488   -539  -1414    507
ATOM   3412  CB  ILE A 815     -19.339  30.458   1.273  1.00 49.16           C  
ANISOU 3412  CB  ILE A 815     6812   6070   5794   -638  -1050    352
ATOM   3413  CG1 ILE A 815     -18.096  29.655   1.731  1.00 46.32           C  
ANISOU 3413  CG1 ILE A 815     6449   5749   5398   -727   -919    277
ATOM   3414  CG2 ILE A 815     -19.577  30.233  -0.237  1.00 52.01           C  
ANISOU 3414  CG2 ILE A 815     7216   6453   6092   -799  -1137    418
ATOM   3415  CD1 ILE A 815     -18.312  28.140   1.812  1.00 44.63           C  
ANISOU 3415  CD1 ILE A 815     6121   5640   5195   -771   -808    241
ATOM   3416  H   ILE A 815     -19.590  31.302   3.672  1.00  0.00           H  
ATOM   3417  HA  ILE A 815     -18.279  32.342   1.302  1.00  0.00           H  
ATOM   3418  HB  ILE A 815     -20.200  30.040   1.797  1.00  0.00           H  
ATOM   3419 HG13 ILE A 815     -17.785  29.972   2.725  1.00  0.00           H  
ATOM   3420 HG12 ILE A 815     -17.250  29.870   1.076  1.00  0.00           H  
ATOM   3421 HG21 ILE A 815     -19.602  29.171  -0.474  1.00  0.00           H  
ATOM   3422 HG22 ILE A 815     -20.527  30.643  -0.579  1.00  0.00           H  
ATOM   3423 HG23 ILE A 815     -18.783  30.686  -0.831  1.00  0.00           H  
ATOM   3424 HD11 ILE A 815     -17.516  27.673   2.392  1.00  0.00           H  
ATOM   3425 HD12 ILE A 815     -19.248  27.902   2.315  1.00  0.00           H  
ATOM   3426 HD13 ILE A 815     -18.318  27.676   0.825  1.00  0.00           H  
ATOM   3427  N   LEU A 816     -21.548  32.771   1.723  1.00 54.46           N  
ANISOU 3427  N   LEU A 816     7506   6591   6595   -256  -1292    445
ATOM   3428  CA  LEU A 816     -22.768  33.422   1.242  1.00 59.24           C  
ANISOU 3428  CA  LEU A 816     8087   7176   7244   -156  -1432    523
ATOM   3429  C   LEU A 816     -22.872  34.899   1.673  1.00 63.09           C  
ANISOU 3429  C   LEU A 816     8699   7506   7766      8  -1548    537
ATOM   3430  O   LEU A 816     -23.523  35.657   0.955  1.00 72.46           O  
ANISOU 3430  O   LEU A 816     9892   8653   8987     94  -1687    607
ATOM   3431  CB  LEU A 816     -24.021  32.641   1.728  1.00 58.68           C  
ANISOU 3431  CB  LEU A 816     7805   7245   7246    -42  -1381    522
ATOM   3432  CG  LEU A 816     -24.478  31.442   0.854  1.00 59.44           C  
ANISOU 3432  CG  LEU A 816     7803   7470   7309   -212  -1365    561
ATOM   3433  CD1 LEU A 816     -23.491  30.261   0.806  1.00 57.78           C  
ANISOU 3433  CD1 LEU A 816     7599   7307   7044   -369  -1220    497
ATOM   3434  CD2 LEU A 816     -25.886  30.956   1.260  1.00 60.14           C  
ANISOU 3434  CD2 LEU A 816     7687   7691   7469   -101  -1350    580
ATOM   3435  H   LEU A 816     -21.651  32.201   2.553  1.00  0.00           H  
ATOM   3436  HA  LEU A 816     -22.768  33.413   0.150  1.00  0.00           H  
ATOM   3437  HB3 LEU A 816     -24.865  33.333   1.738  1.00  0.00           H  
ATOM   3438  HB2 LEU A 816     -23.906  32.336   2.768  1.00  0.00           H  
ATOM   3439  HG  LEU A 816     -24.557  31.821  -0.166  1.00  0.00           H  
ATOM   3440 HD11 LEU A 816     -23.603  29.705  -0.125  1.00  0.00           H  
ATOM   3441 HD12 LEU A 816     -22.452  30.567   0.861  1.00  0.00           H  
ATOM   3442 HD13 LEU A 816     -23.661  29.565   1.628  1.00  0.00           H  
ATOM   3443 HD21 LEU A 816     -26.600  31.120   0.453  1.00  0.00           H  
ATOM   3444 HD22 LEU A 816     -25.904  29.891   1.488  1.00  0.00           H  
ATOM   3445 HD23 LEU A 816     -26.266  31.476   2.139  1.00  0.00           H  
ATOM   3446  N  AMET A 817     -22.296  35.277   2.833  0.50 62.92           N  
ANISOU 3446  N  AMET A 817     8764   7403   7740     66  -1488    464
ATOM   3447  N  BMET A 817     -22.149  35.323   2.587  0.50 64.94           N  
ANISOU 3447  N  BMET A 817     9042   7643   7986     48  -1505    473
ATOM   3448  CA AMET A 817     -22.510  36.597   3.452  0.50 66.27           C  
ANISOU 3448  CA AMET A 817     9312   7667   8197    245  -1572    448
ATOM   3449  CA BMET A 817     -21.684  36.721   2.454  0.50 69.91           C  
ANISOU 3449  CA BMET A 817     9891   8083   8588     58  -1635    497
ATOM   3450  C  AMET A 817     -21.233  37.271   3.993  0.50 66.83           C  
ANISOU 3450  C  AMET A 817     9579   7607   8205    165  -1568    405
ATOM   3451  C  BMET A 817     -21.044  37.200   3.733  0.50 68.47           C  
ANISOU 3451  C  BMET A 817     9787   7816   8409    152  -1569    408
ATOM   3452  O  AMET A 817     -21.303  38.456   4.318  0.50 70.52           O  
ANISOU 3452  O  AMET A 817    10218   7904   8672    235  -1686    419
ATOM   3453  O  BMET A 817     -21.497  38.133   4.387  0.50 70.13           O  
ANISOU 3453  O  BMET A 817    10069   7911   8666    344  -1625    384
ATOM   3454  CB AMET A 817     -23.582  36.504   4.569  0.50 66.31           C  
ANISOU 3454  CB AMET A 817     9174   7729   8290    498  -1494    384
ATOM   3455  CB BMET A 817     -22.725  37.743   1.949  0.50 75.17           C  
ANISOU 3455  CB BMET A 817    10613   8645   9303    199  -1814    574
ATOM   3456  CG AMET A 817     -24.917  35.867   4.148  0.50 67.29           C  
ANISOU 3456  CG AMET A 817     9078   8011   8477    574  -1485    422
ATOM   3457  CG BMET A 817     -22.081  38.892   1.171  0.50 78.17           C  
ANISOU 3457  CG BMET A 817    11242   8843   9613     80  -1974    642
ATOM   3458  SD AMET A 817     -26.242  35.986   5.381  0.50 69.56           S  
ANISOU 3458  SD AMET A 817     9188   8378   8861    878  -1409    356
ATOM   3459  SD BMET A 817     -21.386  38.396  -0.428  0.50 80.25           S  
ANISOU 3459  SD BMET A 817    11560   9175   9757   -257  -2015    730
ATOM   3460  CE AMET A 817     -25.616  34.862   6.654  0.50 65.51           C  
ANISOU 3460  CE AMET A 817     8598   7976   8316    824  -1193    260
ATOM   3461  CE BMET A 817     -20.204  39.709  -0.739  0.50 80.23           C  
ANISOU 3461  CE BMET A 817    11859   8968   9655   -412  -2131    766
ATOM   3462  H  AMET A 817     -21.787  34.601   3.384  0.50  0.00           H  
ATOM   3463  H  BMET A 817     -21.808  34.777   3.365  0.50  0.00           H  
ATOM   3464  HA AMET A 817     -22.888  37.289   2.698  0.50  0.00           H  
ATOM   3465  HA BMET A 817     -20.890  36.705   1.707  0.50  0.00           H  
ATOM   3466  HB3AMET A 817     -23.785  37.501   4.961  0.50  0.00           H  
ATOM   3467  HB3BMET A 817     -23.279  38.145   2.797  0.50  0.00           H  
ATOM   3468  HB2AMET A 817     -23.181  35.937   5.406  0.50  0.00           H  
ATOM   3469  HB2BMET A 817     -23.451  37.237   1.313  0.50  0.00           H  
ATOM   3470  HG3AMET A 817     -24.778  34.811   3.915  0.50  0.00           H  
ATOM   3471  HG3BMET A 817     -21.299  39.347   1.779  0.50  0.00           H  
ATOM   3472  HG2AMET A 817     -25.275  36.344   3.236  0.50  0.00           H  
ATOM   3473  HG2BMET A 817     -22.817  39.681   1.016  0.50  0.00           H  
ATOM   3474  HE1AMET A 817     -26.358  34.738   7.443  0.50  0.00           H  
ATOM   3475  HE1BMET A 817     -19.704  39.530  -1.691  0.50  0.00           H  
ATOM   3476  HE2AMET A 817     -25.401  33.883   6.226  0.50  0.00           H  
ATOM   3477  HE2BMET A 817     -20.725  40.666  -0.777  0.50  0.00           H  
ATOM   3478  HE3AMET A 817     -24.706  35.262   7.100  0.50  0.00           H  
ATOM   3479  HE3BMET A 817     -19.464  39.730   0.061  0.50  0.00           H  
ATOM   3480  N   GLY A 818     -20.103  36.547   4.091  1.00 66.06           N  
ANISOU 3480  N   GLY A 818     9461   7581   8055     19  -1445    355
ATOM   3481  CA  GLY A 818     -18.838  37.087   4.606  1.00 65.77           C  
ANISOU 3481  CA  GLY A 818     9570   7451   7966    -36  -1426    304
ATOM   3482  C   GLY A 818     -18.804  37.206   6.142  1.00 65.37           C  
ANISOU 3482  C   GLY A 818     9518   7363   7954    151  -1361    216
ATOM   3483  O   GLY A 818     -17.974  37.953   6.660  1.00 67.24           O  
ANISOU 3483  O   GLY A 818     9919   7475   8155    143  -1398    184
ATOM   3484  H   GLY A 818     -20.099  35.582   3.793  1.00  0.00           H  
ATOM   3485  HA3 GLY A 818     -18.643  38.066   4.165  1.00  0.00           H  
ATOM   3486  HA2 GLY A 818     -18.016  36.444   4.295  1.00  0.00           H  
ATOM   3487  N   LYS A 819     -19.698  36.509   6.866  1.00 63.72           N  
ANISOU 3487  N   LYS A 819     9134   7267   7809    304  -1262    177
ATOM   3488  CA  LYS A 819     -19.853  36.583   8.321  1.00 63.41           C  
ANISOU 3488  CA  LYS A 819     9078   7225   7787    458  -1173     87
ATOM   3489  C   LYS A 819     -18.867  35.658   9.059  1.00 58.88           C  
ANISOU 3489  C   LYS A 819     8449   6752   7169    335  -1042     42
ATOM   3490  O   LYS A 819     -19.255  34.583   9.517  1.00 61.18           O  
ANISOU 3490  O   LYS A 819     8577   7189   7479    306   -943     44
ATOM   3491  CB  LYS A 819     -21.326  36.283   8.683  1.00  0.00           C  
ATOM   3492  CG  LYS A 819     -22.344  37.317   8.165  1.00  0.00           C  
ATOM   3493  CD  LYS A 819     -22.153  38.733   8.733  1.00  0.00           C  
ATOM   3494  CE  LYS A 819     -23.275  39.691   8.312  1.00  0.00           C  
ATOM   3495  NZ  LYS A 819     -23.056  41.042   8.855  1.00  0.00           N1+
ATOM   3496  H   LYS A 819     -20.350  35.902   6.386  1.00  0.00           H  
ATOM   3497  HA  LYS A 819     -19.622  37.596   8.652  1.00  0.00           H  
ATOM   3498  HB2 LYS A 819     -21.602  35.299   8.301  1.00  0.00           H  
ATOM   3499  HB3 LYS A 819     -21.430  36.221   9.768  1.00  0.00           H  
ATOM   3500  HG2 LYS A 819     -22.300  37.361   7.077  1.00  0.00           H  
ATOM   3501  HG3 LYS A 819     -23.348  36.966   8.408  1.00  0.00           H  
ATOM   3502  HD2 LYS A 819     -22.091  38.686   9.821  1.00  0.00           H  
ATOM   3503  HD3 LYS A 819     -21.203  39.142   8.386  1.00  0.00           H  
ATOM   3504  HE2 LYS A 819     -23.329  39.754   7.224  1.00  0.00           H  
ATOM   3505  HE3 LYS A 819     -24.239  39.323   8.663  1.00  0.00           H  
ATOM   3506  HZ1 LYS A 819     -22.179  41.407   8.512  1.00  0.00           H  
ATOM   3507  HZ2 LYS A 819     -23.808  41.650   8.562  1.00  0.00           H  
ATOM   3508  HZ3 LYS A 819     -23.031  41.002   9.864  1.00  0.00           H  
ATOM   3509  N   PHE A 820     -17.607  36.112   9.173  1.00 55.61           N  
ANISOU 3509  N   PHE A 820     8176   6256   6696    255  -1054      8
ATOM   3510  CA  PHE A 820     -16.557  35.464   9.962  1.00 51.53           C  
ANISOU 3510  CA  PHE A 820     7615   5824   6139    160   -947    -36
ATOM   3511  C   PHE A 820     -16.749  35.691  11.469  1.00 49.40           C  
ANISOU 3511  C   PHE A 820     7359   5543   5867    306   -883   -115
ATOM   3512  O   PHE A 820     -16.884  36.837  11.900  1.00 51.71           O  
ANISOU 3512  O   PHE A 820     7799   5703   6145    391   -946   -150
ATOM   3513  CB  PHE A 820     -15.174  35.960   9.506  1.00 51.91           C  
ANISOU 3513  CB  PHE A 820     7786   5822   6113    -41   -996    -21
ATOM   3514  CG  PHE A 820     -14.711  35.407   8.171  1.00 52.68           C  
ANISOU 3514  CG  PHE A 820     7842   5982   6189   -221  -1012     40
ATOM   3515  CD1 PHE A 820     -14.113  34.131   8.105  1.00 48.84           C  
ANISOU 3515  CD1 PHE A 820     7223   5636   5696   -319   -909     30
ATOM   3516  CD2 PHE A 820     -15.002  36.090   6.972  1.00 55.08           C  
ANISOU 3516  CD2 PHE A 820     8253   6199   6474   -292  -1134    106
ATOM   3517  CE1 PHE A 820     -13.731  33.606   6.878  1.00 51.38           C  
ANISOU 3517  CE1 PHE A 820     7514   6018   5989   -481   -913     71
ATOM   3518  CE2 PHE A 820     -14.621  35.544   5.753  1.00 55.20           C  
ANISOU 3518  CE2 PHE A 820     8238   6281   6452   -471  -1144    158
ATOM   3519  CZ  PHE A 820     -13.973  34.316   5.709  1.00 51.20           C  
ANISOU 3519  CZ  PHE A 820     7595   5922   5935   -565  -1027    134
ATOM   3520  H   PHE A 820     -17.362  36.994   8.748  1.00  0.00           H  
ATOM   3521  HA  PHE A 820     -16.602  34.389   9.778  1.00  0.00           H  
ATOM   3522  HB3 PHE A 820     -14.427  35.689  10.252  1.00  0.00           H  
ATOM   3523  HB2 PHE A 820     -15.163  37.050   9.460  1.00  0.00           H  
ATOM   3524  HD1 PHE A 820     -13.932  33.566   9.008  1.00  0.00           H  
ATOM   3525  HD2 PHE A 820     -15.504  37.046   6.998  1.00  0.00           H  
ATOM   3526  HE1 PHE A 820     -13.243  32.644   6.833  1.00  0.00           H  
ATOM   3527  HE2 PHE A 820     -14.826  36.079   4.837  1.00  0.00           H  
ATOM   3528  HZ  PHE A 820     -13.663  33.906   4.759  1.00  0.00           H  
ATOM   3529  N   THR A 821     -16.750  34.588  12.231  1.00 43.30           N  
ANISOU 3529  N   THR A 821     6445   4902   5104    329   -760   -142
ATOM   3530  CA  THR A 821     -16.977  34.546  13.676  1.00 42.00           C  
ANISOU 3530  CA  THR A 821     6270   4757   4928    461   -685   -211
ATOM   3531  C   THR A 821     -16.168  33.383  14.292  1.00 38.71           C  
ANISOU 3531  C   THR A 821     5758   4460   4487    378   -584   -220
ATOM   3532  O   THR A 821     -15.594  32.574  13.565  1.00 36.42           O  
ANISOU 3532  O   THR A 821     5401   4235   4202    245   -567   -180
ATOM   3533  CB  THR A 821     -18.487  34.318  14.003  1.00 43.52           C  
ANISOU 3533  CB  THR A 821     6352   5007   5176    651   -637   -226
ATOM   3534  OG1 THR A 821     -18.942  33.050  13.567  1.00 42.36           O  
ANISOU 3534  OG1 THR A 821     6024   5004   5064    606   -566   -182
ATOM   3535  CG2 THR A 821     -19.435  35.392  13.444  1.00 44.97           C  
ANISOU 3535  CG2 THR A 821     6605   5081   5402    763   -746   -210
ATOM   3536  H   THR A 821     -16.591  33.686  11.796  1.00  0.00           H  
ATOM   3537  HA  THR A 821     -16.633  35.474  14.136  1.00  0.00           H  
ATOM   3538  HB  THR A 821     -18.609  34.333  15.087  1.00  0.00           H  
ATOM   3539  HG1 THR A 821     -19.024  33.070  12.609  1.00  0.00           H  
ATOM   3540 HG21 THR A 821     -20.452  35.238  13.805  1.00  0.00           H  
ATOM   3541 HG22 THR A 821     -19.123  36.389  13.756  1.00  0.00           H  
ATOM   3542 HG23 THR A 821     -19.473  35.377  12.355  1.00  0.00           H  
ATOM   3543  N   THR A 822     -16.165  33.289  15.633  1.00 38.63           N  
ANISOU 3543  N   THR A 822     5754   4474   4446    459   -520   -275
ATOM   3544  CA  THR A 822     -15.622  32.139  16.367  1.00 37.26           C  
ANISOU 3544  CA  THR A 822     5490   4413   4253    411   -428   -278
ATOM   3545  C   THR A 822     -16.350  30.816  16.032  1.00 36.50           C  
ANISOU 3545  C   THR A 822     5228   4430   4210    417   -358   -236
ATOM   3546  O   THR A 822     -15.702  29.774  16.001  1.00 36.02           O  
ANISOU 3546  O   THR A 822     5094   4441   4151    324   -313   -210
ATOM   3547  CB  THR A 822     -15.710  32.363  17.901  1.00 38.94           C  
ANISOU 3547  CB  THR A 822     5748   4632   4412    508   -378   -341
ATOM   3548  OG1 THR A 822     -14.975  33.525  18.235  1.00 40.42           O  
ANISOU 3548  OG1 THR A 822     6105   4710   4542    471   -451   -381
ATOM   3549  CG2 THR A 822     -15.182  31.212  18.776  1.00 37.65           C
[truncated: 180,522 more chars]
